# Supplementary material for: (E)-1-[2-(Methyl­sulfan­yl)phen­yl]-2-({(E)-2-[2-(methyl­sulfan­yl)phen­yl]hydrazinyl­idene}(nitro)­meth­yl)diazene
Source: Acta Crystallogr Sect E Struct Rep Online. 2011 Dec 21;68(Pt 1):o199–200. doi: 10.1107/S1600536811054080 (PMC3254534; doi:10.1107/S1600536811054080)
Supplement: Supplementary file 2 [file e-68-0o199-Isup2.hkl]

# 
# h,k,l, Fc-squared, Fo-squared, sigma(Fo-squared) and status flag 
# 
data_I
_shelx_title ' BA478_C in P2(1)/n          New: P21/c' 
_shelx_refln_list_code          4 
_shelx_F_calc_maximum      183.73 
_exptl_crystal_F_000       752.00 
_reflns_d_resolution_high  0.7487 
 
loop_ 
 _symmetry_equiv_pos_as_xyz 
 'x, y, z' 
 '-x, y+1/2, -z+1/2' 
 '-x, -y, -z' 
 'x, -y-1/2, z-1/2' 
 
_cell_length_a     4.7283 
_cell_length_b    17.9791 
_cell_length_c    19.3865 
_cell_angle_alpha  90.000 
_cell_angle_beta  103.646 
_cell_angle_gamma  90.000 
 
_shelx_F_squared_multiplier     1.000 
 
loop_ 
 _refln_index_h 
 _refln_index_k 
 _refln_index_l 
 _refln_F_squared_calc 
 _refln_F_squared_meas 
 _refln_F_squared_sigma 
 _refln_observed_status 
   1   0   0    18577.16    18169.80    443.43 o 
   2   0   0     1757.25     1748.89     14.37 o 
   3   0   0     3771.62     3897.59     34.90 o 
   4   0   0      512.31      531.87      8.23 o 
   5   0   0      713.58      706.17     20.01 o 
   1   1   0     1758.32     1717.45      8.29 o 
   2   1   0       52.76       38.15      1.28 o 
   3   1   0      822.35      827.83      6.67 o 
   4   1   0      371.12      355.22      5.39 o 
   5   1   0      192.29      177.16      5.28 o 
   0   2   0     7644.30     8038.37     93.17 o 
   1   2   0     2595.31     2600.59     13.78 o 
   2   2   0       17.52       13.54      0.77 o 
   3   2   0     2204.67     2284.64     16.88 o 
   4   2   0       51.49       33.98      2.11 o 
   5   2   0        0.02       -2.41      2.41 o 
   1   3   0     3240.01     3437.07     18.19 o 
   2   3   0     3002.83     2972.50     17.50 o 
   3   3   0      660.04      630.72      5.94 o 
   4   3   0       15.50       10.82      1.99 o 
   5   3   0      423.09      410.75      7.12 o 
   0   4   0      339.08      387.75      5.63 o 
   1   4   0     2565.22     2676.67     15.59 o 
   2   4   0     2266.68     2312.22     14.59 o 
   3   4   0      101.89       95.01      2.36 o 
   4   4   0      108.94      119.11      3.76 o 
   5   4   0      299.10      292.77      6.17 o 
   6   4   0       36.44       28.13      6.56 o 
   1   5   0     4392.46     4535.83     30.81 o 
   2   5   0      239.84      214.71      2.36 o 
   3   5   0        1.81       -0.33      1.12 o 
   4   5   0      618.02      607.65      7.55 o 
   5   5   0      418.19      423.13      7.28 o 
   6   5   0       28.39       22.51      6.56 o 
   0   6   0     6091.89     6249.73     73.48 o 
   1   6   0       16.09        8.95      1.06 o 
   2   6   0      430.85      463.56      3.88 o 
   3   6   0      342.95      326.56      3.78 o 
   4   6   0      116.61      125.46      5.23 o 
   5   6   0      487.81      495.56      7.94 o 
   1   7   0        6.66        6.35      1.17 o 
   2   7   0      863.50      868.48      6.44 o 
   3   7   0      103.62      103.84      2.74 o 
   4   7   0       15.01       11.90      3.07 o 
   5   7   0      208.60      216.60      6.00 o 
   0   8   0     1044.89     1258.86     22.51 o 
   1   8   0      908.41      968.42     10.25 o 
   2   8   0       88.81       84.77      2.10 o 
   3   8   0     1812.67     1784.02     14.93 o 
   4   8   0      166.66      164.81      4.15 o 
   5   8   0        4.09        0.60      6.10 o 
   1   9   0       62.14       71.80      2.44 o 
   2   9   0      196.49      190.19      2.80 o 
   3   9   0        5.92        2.37      1.14 o 
   4   9   0       49.83       47.13      4.58 o 
   5   9   0       10.78        5.02      4.43 o 
   0  10   0        0.14       -1.25      3.44 o 
   1  10   0       20.67       23.92      1.64 o 
   2  10   0     1722.11     1784.49     13.41 o 
   3  10   0      782.74      757.19      7.50 o 
   4  10   0        1.09        0.77      2.23 o 
   5  10   0        1.18        1.08      4.06 o 
   1  11   0      146.29      167.89      3.62 o 
   2  11   0      186.11      180.64      3.06 o 
   3  11   0       90.35       94.38      3.78 o 
   4  11   0        0.44        2.22      2.60 o 
   5  11   0      105.16      105.96      6.36 o 
   0  12   0      305.19      429.52     10.94 o 
   1  12   0       29.82       33.17      2.31 o 
   2  12   0       99.90       92.11      3.65 o 
   3  12   0       84.02       77.54      3.44 o 
   4  12   0        3.11        1.67      2.67 o 
   5  12   0       41.63       39.86      4.57 o 
   1  13   0      835.03      859.19     10.16 o 
   2  13   0       12.56        9.61      2.10 o 
   3  13   0       24.81       21.73      2.32 o 
   4  13   0      207.91      206.66      5.56 o 
   5  13   0      170.17      192.31      7.81 o 
   0  14   0      478.94      517.36     13.13 o 
   1  14   0      773.12      769.01      9.50 o 
   2  14   0        0.10        2.02      2.14 o 
   3  14   0       62.25       48.47      3.28 o 
   4  14   0        4.53        6.21      2.84 o 
   1  15   0      952.97      940.81     11.24 o 
   2  15   0     2415.45     2425.04     22.13 o 
   3  15   0       80.06       83.95      4.56 o 
   4  15   0      116.09      124.88      5.34 o 
   0  16   0       15.70       19.07      5.00 o 
   1  16   0       18.85       24.05      2.67 o 
   2  16   0      120.98      129.45      4.22 o 
   3  16   0      490.21      503.04      8.06 o 
   4  16   0       28.16       34.67      3.43 o 
   1  17   0      105.71      107.72      4.67 o 
   2  17   0      178.25      191.39      4.72 o 
   3  17   0        2.44        3.16      3.06 o 
   4  17   0      430.26      457.07     10.36 o 
   0  18   0      612.71      653.97     16.26 o 
   1  18   0      131.67      107.87      4.77 o 
   2  18   0      259.05      249.82      6.13 o 
   3  18   0       11.34       15.06      3.29 o 
   4  18   0      191.89      227.26     10.94 o 
   1  19   0      140.07      128.16      5.13 o 
   2  19   0       79.90       75.54      4.63 o 
   3  19   0      533.47      536.07     10.94 o 
   0  20   0       24.34       18.13      5.94 o 
   1  20   0      157.27      154.88      7.16 o 
   2  20   0       55.39       60.77      5.07 o 
   3  20   0        0.06        3.58      4.40 o 
   1  21   0       39.97       32.32      4.75 o 
   2  21   0      369.81      362.78      9.39 o 
   0  22   0       78.51       91.28     10.32 o 
   1  22   0       26.28       19.90      4.75 o 
   2  22   0       14.21       20.74      4.85 o 
   1  23   0      119.15      125.04     11.25 o 
  -5   1   1      163.44      160.31      5.65 o 
  -4   1   1      446.07      439.36      5.62 o 
  -3   1   1     1144.16     1124.60      6.82 o 
  -2   1   1       51.90       42.05      1.02 o 
  -1   1   1      485.70      457.77      2.50 o 
   1   1   1     1427.19     1338.50      8.63 o 
   2   1   1     1026.60     1063.67      7.70 o 
   3   1   1      496.74      492.04      4.18 o 
   4   1   1       16.95       13.25      2.02 o 
   5   1   1      105.39      105.93      4.46 o 
  -5   2   1        4.25        0.07      2.51 o 
  -4   2   1        0.24       -1.75      1.75 o 
  -3   2   1      380.24      432.20      5.49 o 
  -2   2   1      163.70      147.58      2.04 o 
  -1   2   1      151.43      167.59      1.57 o 
   0   2   1      164.96      159.92      1.72 o 
   1   2   1     2625.43     2698.03     14.97 o 
   2   2   1     1927.07     2115.06     14.26 o 
   3   2   1     1309.78     1363.53      9.70 o 
   4   2   1        6.78        4.08      2.06 o 
   5   2   1        1.86       -2.26      2.51 o 
  -6   3   1        1.25       -5.00      5.00 o 
  -5   3   1       96.68       99.43      3.86 o 
  -4   3   1       45.36       35.75      2.09 o 
  -3   3   1       47.01       32.76      3.02 o 
  -2   3   1       13.97       17.81      0.90 o 
  -1   3   1     1562.81     1593.03      8.92 o 
   0   3   1     4773.03     5078.76     42.20 o 
   1   3   1      395.88      390.83      3.30 o 
   2   3   1      165.10      186.00      1.92 o 
   3   3   1       39.65       48.09      2.61 o 
   4   3   1       94.48       92.03      3.31 o 
   5   3   1       98.53       92.38      4.44 o 
  -6   4   1        0.17       -5.63      5.63 o 
  -5   4   1      120.43      114.34      3.97 o 
  -4   4   1       84.65       83.03      3.18 o 
  -3   4   1      531.52      497.66      5.54 o 
  -2   4   1        1.80        0.74      0.57 o 
  -1   4   1        0.19       -0.26      0.80 o 
   0   4   1     1254.58     1306.36     11.10 o 
   1   4   1     2965.67     2905.22     19.72 o 
   2   4   1      216.09      224.63      2.06 o 
   3   4   1       58.14       57.79      1.78 o 
   4   4   1     2669.81     2697.16     30.19 o 
   5   4   1      173.03      156.41      5.08 o 
  -6   5   1       22.92       16.88      6.25 o 
  -5   5   1      102.93       99.81      3.90 o 
  -4   5   1      872.94      840.53      9.53 o 
  -3   5   1      225.07      210.40      3.03 o 
  -2   5   1       77.01       80.24      1.65 o 
  -1   5   1     1115.18     1287.00      9.01 o 
   0   5   1     1394.80     1509.05     12.82 o 
   1   5   1     1268.93     1296.76     11.65 o 
   2   5   1      136.19      118.49      1.75 o 
   3   5   1      313.35      311.56      3.77 o 
   4   5   1      294.60      320.87      5.23 o 
   5   5   1        6.86        4.39      2.56 o 
  -5   6   1       63.75       54.18      3.29 o 
  -4   6   1      164.31      164.94      4.23 o 
  -3   6   1      169.11      140.22      2.72 o 
  -2   6   1     4675.20     4764.24     29.29 o 
  -1   6   1       30.28       41.99      1.79 o 
   0   6   1     3767.80     4024.13     33.13 o 
   1   6   1      805.07      822.60      6.55 o 
   2   6   1     1270.23     1266.01      9.81 o 
   3   6   1      549.51      540.39      5.15 o 
   4   6   1       88.83       88.28      3.52 o 
   5   6   1       98.15      103.94      4.83 o 
  -5   7   1       58.01       43.96      4.01 o 
  -4   7   1      132.06      126.61      4.00 o 
  -3   7   1     2131.20     2149.01     17.59 o 
  -2   7   1      172.89      203.10      2.53 o 
  -1   7   1     4249.56     4619.43     35.38 o 
   0   7   1      372.70      382.81      4.38 o 
   1   7   1       75.49       66.93      2.85 o 
   2   7   1      236.77      210.47      2.49 o 
   3   7   1        3.70        0.51      1.23 o 
   4   7   1      117.38      108.26      3.64 o 
   5   7   1      348.35      338.89      7.54 o 
  -5   8   1      804.20      815.85     11.97 o 
  -4   8   1      436.65      438.56      6.36 o 
  -3   8   1      160.18      144.25      2.37 o 
  -2   8   1      151.28      164.46      2.42 o 
  -1   8   1     4695.82     5039.54     38.72 o 
   0   8   1      112.89      124.52      4.08 o 
   1   8   1        0.77       -0.38      1.37 o 
   2   8   1     1281.04     1367.55     11.42 o 
   3   8   1       63.62       63.30      3.36 o 
   4   8   1      386.15      384.40      5.78 o 
   5   8   1      224.25      232.85      6.72 o 
  -5   9   1      483.22      475.70      8.92 o 
  -4   9   1      665.02      669.10      8.21 o 
  -3   9   1     1525.33     1502.80     11.54 o 
  -2   9   1       33.36       29.01      1.37 o 
  -1   9   1     1654.85     1891.58     17.14 o 
   0   9   1     5416.38     5811.65     67.64 o 
   1   9   1      640.23      632.35      6.84 o 
   2   9   1      547.79      634.53      6.58 o 
   3   9   1      932.18      861.39      7.12 o 
   4   9   1       14.66       11.74      2.57 o 
   5   9   1      118.58      132.47      6.76 o 
  -5  10   1       33.22       25.51      4.24 o 
  -4  10   1        3.64       -0.19      2.17 o 
  -3  10   1      534.68      516.41      5.10 o 
  -2  10   1     1878.33     1882.21     14.09 o 
  -1  10   1     1146.02     1132.58     10.96 o 
   0  10   1      713.14      900.97     12.38 o 
   1  10   1       21.39       21.07      1.92 o 
   2  10   1       64.97       64.48      2.73 o 
   3  10   1     1323.14     1263.32     11.26 o 
   4  10   1      214.49      204.49      5.91 o 
   5  10   1       24.98       27.02      4.35 o 
  -5  11   1      106.34      111.13     10.65 o 
  -4  11   1      121.79      121.29      5.01 o 
  -3  11   1      352.00      356.38      5.20 o 
  -2  11   1      742.04      756.34      7.04 o 
  -1  11   1     2073.22     2204.20     20.01 o 
   0  11   1      877.27     1077.71     14.59 o 
   1  11   1      582.39      620.84      8.19 o 
   2  11   1     2407.12     2370.86     19.32 o 
   3  11   1     1072.19     1073.83     10.80 o 
   4  11   1       30.17       29.31      3.75 o 
   5  11   1       20.25       24.99      4.21 o 
  -5  12   1       34.48       39.89      4.66 o 
  -4  12   1       57.23       52.83      3.50 o 
  -3  12   1      238.04      237.22      4.55 o 
  -2  12   1     1264.73     1230.51     11.94 o 
  -1  12   1      285.03      293.55      5.27 o 
   0  12   1      664.94      745.74     15.79 o 
   1  12   1     1012.78     1009.21     12.41 o 
   2  12   1      905.06      908.71     10.93 o 
   3  12   1      172.76      177.43      3.93 o 
   4  12   1        7.93       14.19      2.82 o 
   5  12   1        8.86        4.01      4.06 o 
  -5  13   1        4.18        5.86      6.72 o 
  -4  13   1      277.51      279.25      6.98 o 
  -3  13   1      183.50      189.96      4.90 o 
  -2  13   1        0.07        0.27      2.05 o 
  -1  13   1      184.99      184.85      4.31 o 
   0  13   1      176.32      161.77      5.51 o 
   1  13   1      800.56      813.49     12.05 o 
   2  13   1       13.42       12.63      2.45 o 
   3  13   1      200.36      204.86      4.35 o 
   4  13   1       21.99       28.85      3.08 o 
   5  13   1        8.51        8.58      6.25 o 
  -5  14   1      236.29      252.27     10.32 o 
  -4  14   1        5.19        8.47      3.10 o 
  -3  14   1      494.45      490.06      7.63 o 
  -2  14   1      522.73      555.76      6.91 o 
  -1  14   1      227.81      216.40      4.82 o 
   0  14   1      460.87      474.46      8.73 o 
   1  14   1      955.07     1012.06     11.85 o 
   2  14   1        4.66        5.77      2.49 o 
   3  14   1      103.58       97.54      3.70 o 
   4  14   1      335.31      348.93      8.77 o 
  -4  15   1       28.50       30.30      4.79 o 
  -3  15   1       84.26       90.96      4.53 o 
  -2  15   1      336.27      325.88      9.48 o 
  -1  15   1      251.18      236.13      5.01 o 
   0  15   1      345.50      365.92     10.78 o 
   1  15   1       29.78       26.38      2.62 o 
   2  15   1        2.36        1.07      2.92 o 
   3  15   1        2.71        3.96      2.25 o 
   4  15   1       32.92       40.64      4.21 o 
  -4  16   1       16.95       21.30      3.40 o 
  -3  16   1      156.85      157.47      5.16 o 
  -2  16   1      460.13      458.51      6.43 o 
  -1  16   1       79.06       63.77      3.98 o 
   0  16   1      179.89      171.75      6.19 o 
   1  16   1      291.94      288.34      5.93 o 
   2  16   1        0.03       -2.70      2.70 o 
   3  16   1      300.63      306.43     11.29 o 
   4  16   1       95.52      106.27      6.61 o 
  -4  17   1       26.76       32.13      3.82 o 
  -3  17   1      135.42      147.31      5.47 o 
  -2  17   1      172.17      171.22      4.60 o 
  -1  17   1      135.86      145.77      4.77 o 
   0  17   1       32.15       24.97      3.64 o 
   1  17   1       54.08       40.89      2.94 o 
   2  17   1      105.38      102.46      4.80 o 
   3  17   1        3.16        5.85      3.06 o 
   4  17   1       66.45       66.34      7.66 o 
  -4  18   1      136.71      142.85     10.00 o 
  -3  18   1       99.02      120.24      5.47 o 
  -2  18   1       20.29       19.51      2.75 o 
  -1  18   1        6.67       -0.94      2.58 o 
   0  18   1      131.02      122.11      6.40 o 
   1  18   1       38.85       33.81      3.03 o 
   2  18   1        0.35        1.66      2.92 o 
   3  18   1       13.64       13.56      3.93 o 
  -3  19   1      189.28      189.61      7.38 o 
  -2  19   1       89.55       69.01      4.21 o 
  -1  19   1      338.71      341.26      8.84 o 
   0  19   1        1.33        1.12      3.64 o 
   1  19   1      352.49      329.98     12.34 o 
   2  19   1      737.52      766.38     10.82 o 
   3  19   1      101.27      106.54      8.09 o 
  -3  20   1        5.48        4.95      4.31 o 
  -2  20   1      148.10      148.51      5.71 o 
  -1  20   1        2.72        6.72      3.98 o 
   0  20   1        0.65       -1.56      3.98 o 
   1  20   1       66.66       61.56      8.17 o 
   2  20   1       23.56       19.37      4.50 o 
   3  20   1       25.99       27.90      7.19 o 
  -3  21   1      189.92      206.32     10.94 o 
  -2  21   1        0.48        1.89      4.31 o 
  -1  21   1       98.11       93.29      7.18 o 
   0  21   1      421.76      398.84      9.83 o 
   1  21   1        2.42       -4.38      5.63 o 
   2  21   1      109.26      117.57     12.19 o 
  -2  22   1      135.54      144.19      7.60 o 
  -1  22   1       64.43       57.08      5.19 o 
   0  22   1      113.44      128.99      7.38 o 
   1  22   1      190.65      205.38     11.25 o 
   2  22   1        1.33       -1.57      4.31 o 
  -1  23   1        8.08        3.68      3.90 o 
   0  23   1        5.20       -1.88      6.25 o 
   1  23   1       70.26       70.02      7.82 o 
  -5   0   2       23.99       15.01      5.00 o 
  -4   0   2      320.93      290.71      5.64 o 
  -3   0   2     8288.46     8637.11     66.60 o 
  -2   0   2      879.91      883.35      6.95 o 
  -1   0   2    12775.01    12686.18    153.15 o 
   0   0   2     3192.54     3018.72     32.31 o 
   1   0   2     7712.53     7480.41     67.20 o 
   2   0   2      160.83      182.75      3.08 o 
   3   0   2        9.76        4.42      1.57 o 
   4   0   2       88.78       91.65      4.35 o 
   5   0   2       48.85       41.09      7.19 o 
  -5   1   2      210.38      213.91      6.07 o 
  -4   1   2      294.30      287.62      4.52 o 
  -3   1   2      119.53      101.97      2.85 o 
  -2   1   2      324.21      343.93      2.68 o 
  -1   1   2     1025.84     1122.14      5.22 o 
   0   1   2     1099.97     1050.69      7.55 o 
   1   1   2      660.01      669.49      3.80 o 
   2   1   2      234.12      294.42      2.87 o 
   3   1   2      176.65      196.12      2.60 o 
   4   1   2      402.35      390.87      5.56 o 
   5   1   2      473.61      466.54      7.81 o 
  -5   2   2      136.67      139.31      4.57 o 
  -4   2   2       54.23       50.50      3.70 o 
  -3   2   2        4.37       -0.42      1.86 o 
  -2   2   2     1375.42     1342.81      8.37 o 
  -1   2   2      418.73      417.50      2.84 o 
   0   2   2     4703.24     4681.12    152.77 o 
   1   2   2       95.92      101.70      1.88 o 
   2   2   2    13440.85    13868.46     87.66 o 
   3   2   2        8.29        6.94      0.98 o 
   4   2   2       91.03       82.85      3.55 o 
   5   2   2        1.02        0.05      2.48 o 
  -6   3   2      215.50      237.58     10.94 o 
  -5   3   2      748.67      774.46     12.18 o 
  -4   3   2        2.95        1.84      1.82 o 
  -3   3   2      575.70      558.53      6.59 o 
  -2   3   2      159.66      121.66      1.41 o 
  -1   3   2     3243.92     3102.92     20.57 o 
   0   3   2     1280.38     1376.43     13.93 o 
   1   3   2     5365.19     5258.52     44.41 o 
   2   3   2      148.95      194.83      1.86 o 
   3   3   2      814.01      767.05      6.28 o 
   4   3   2        9.07        7.34      2.06 o 
   5   3   2       19.88       10.96      2.71 o 
  -6   4   2       38.80       30.64      6.56 o 
  -5   4   2        0.00       -2.17      2.17 o 
  -4   4   2      215.94      207.27      4.09 o 
  -3   4   2       86.22       57.89      2.41 o 
  -2   4   2       98.87       92.77      1.62 o 
  -1   4   2     9077.11     9362.71     51.89 o 
   0   4   2      207.56      216.08      3.25 o 
   1   4   2     1516.59     1620.52     12.35 o 
   2   4   2      205.62      238.36      3.47 o 
   3   4   2      319.05      330.42      3.26 o 
   4   4   2       27.22       24.76      2.27 o 
   5   4   2        7.14        0.33      2.55 o 
  -6   5   2        9.18        7.19      5.63 o 
  -5   5   2       29.69       28.44      3.66 o 
  -4   5   2      371.36      363.50      5.68 o 
  -3   5   2     1436.27     1391.18     12.33 o 
  -2   5   2       56.85       56.91      1.55 o 
  -1   5   2      425.92      421.79      3.18 o 
   0   5   2    13367.37    13786.14    113.67 o 
   1   5   2      401.42      459.25      4.43 o 
   2   5   2     2772.25     2925.64     19.49 o 
   3   5   2      158.57      155.28      2.70 o 
   4   5   2     1012.37     1004.55     10.84 o 
   5   5   2       73.80       67.24      3.95 o 
  -6   6   2       13.28       11.88      5.63 o 
  -5   6   2        1.41        2.07      2.25 o 
  -4   6   2      349.88      338.17      5.52 o 
  -3   6   2       83.49       76.90      2.85 o 
  -2   6   2      311.64      356.96      3.58 o 
  -1   6   2      405.85      426.12      3.85 o 
   0   6   2      629.67      716.66      9.84 o 
   1   6   2     1054.80     1034.28      8.62 o 
   2   6   2      444.90      463.91      4.38 o 
   3   6   2       14.89       13.64      1.25 o 
   4   6   2       30.10       30.64      2.62 o 
   5   6   2      213.07      220.39      5.69 o 
  -5   7   2       14.03       10.81      2.33 o 
  -4   7   2        0.39       -2.19      2.19 o 
  -3   7   2      764.78      802.31      7.44 o 
  -2   7   2      275.64      276.09      2.90 o 
  -1   7   2      157.22      241.74      2.91 o 
   0   7   2      308.28      365.48      4.93 o 
   1   7   2      819.70      853.07      7.40 o 
   2   7   2       36.37       41.71      1.48 o 
   3   7   2      452.31      447.22      4.63 o 
   4   7   2      337.52      344.88      5.37 o 
   5   7   2      120.42      117.20      5.56 o 
  -5   8   2       17.62       18.37      2.77 o 
  -4   8   2       90.06       82.84      4.87 o 
  -3   8   2      353.88      341.06      5.12 o 
  -2   8   2       14.59       10.90      1.17 o 
  -1   8   2     2232.63     2445.13     17.67 o 
   0   8   2     2692.53     3029.44     53.46 o 
   1   8   2       20.77       19.59      1.36 o 
   2   8   2     2345.61     2406.09     19.26 o 
   3   8   2       63.86       58.72      2.66 o 
   4   8   2      300.59      296.67      5.04 o 
   5   8   2      217.82      225.21      8.36 o 
  -5   9   2       92.33      105.92     10.67 o 
  -4   9   2        5.58        4.14      2.21 o 
  -3   9   2       41.95       36.98      1.76 o 
  -2   9   2       72.52       78.25      2.28 o 
  -1   9   2      834.84      958.27     12.63 o 
   0   9   2       17.80        3.28      2.34 o 
   1   9   2      474.01      529.00      6.59 o 
   2   9   2        8.82        3.93      1.26 o 
   3   9   2       86.72       86.55      2.88 o 
   4   9   2        2.16        2.27      2.84 o 
   5   9   2       14.47        5.48      5.63 o 
  -5  10   2      314.64      331.70      7.49 o 
  -4  10   2      440.92      440.82      6.52 o 
  -3  10   2       30.01       25.85      1.47 o 
  -2  10   2      972.93      978.08      7.99 o 
  -1  10   2      575.70      545.54      6.11 o 
   0  10   2       13.85       15.86      2.43 o 
   1  10   2      664.67      711.77     15.41 o 
   2  10   2     1576.18     1574.55     13.19 o 
   3  10   2       99.38       79.37      5.69 o 
   4  10   2      151.39      151.69      4.02 o 
   5  10   2      238.01      244.19     12.74 o 
  -5  11   2        2.71        7.50      3.91 o 
  -4  11   2      214.77      207.19      4.88 o 
  -3  11   2     1138.77     1151.67     10.04 o 
  -2  11   2      326.18      346.09      4.83 o 
  -1  11   2      263.54      274.82      4.39 o 
   0  11   2      264.84      255.78      5.85 o 
   1  11   2      366.65      367.35      5.92 o 
   2  11   2      170.42      160.45      3.23 o 
   3  11   2       19.40       16.15      2.07 o 
   4  11   2       77.06       75.70      4.01 o 
   5  11   2       12.25        3.41      9.14 o 
  -5  12   2        1.15        4.45      4.13 o 
  -4  12   2      108.62      122.19      4.64 o 
  -3  12   2      313.25      305.95      4.92 o 
  -2  12   2      181.31      185.89      4.02 o 
  -1  12   2        4.04        2.53      1.93 o 
   0  12   2       58.23       66.09      4.31 o 
   1  12   2        0.16       -1.97      1.97 o 
   2  12   2      471.91      481.57      7.22 o 
   3  12   2       61.42       52.67      2.56 o 
   4  12   2      146.35      169.36      6.83 o 
   5  12   2       60.99       66.89      9.07 o 
  -5  13   2       61.82       57.12      5.94 o 
  -4  13   2       68.92       73.31      4.60 o 
  -3  13   2      187.48      192.37      4.82 o 
  -2  13   2       25.26       22.13      2.17 o 
  -1  13   2      235.23      246.71      4.82 o 
   0  13   2      989.18     1001.98     14.15 o 
   1  13   2       26.14       20.88      2.38 o 
   2  13   2      778.33      796.88     10.08 o 
   3  13   2      827.15      800.44      8.85 o 
   4  13   2      379.44      402.99      9.30 o 
   5  13   2      142.60      145.99      9.69 o 
  -5  14   2        6.11       12.77      5.16 o 
  -4  14   2      104.66      103.59      4.83 o 
  -3  14   2      219.96      227.72      4.67 o 
  -2  14   2      135.53      119.89      3.78 o 
  -1  14   2       82.47      109.52      4.09 o 
   0  14   2       51.13       47.67      3.54 o 
   1  14   2      187.09      187.79      6.18 o 
   2  14   2       14.60       12.23      2.58 o 
   3  14   2      351.61      361.98      5.59 o 
   4  14   2       61.91       67.34     17.35 o 
  -4  15   2        0.42        1.84      3.03 o 
  -3  15   2      372.19      380.10      5.85 o 
  -2  15   2      281.35      305.32      6.86 o 
  -1  15   2      975.65      889.00     10.68 o 
   0  15   2        5.78        2.23      3.20 o 
   1  15   2        3.53        4.24      3.20 o 
   2  15   2      641.00      621.14      8.84 o 
   3  15   2      106.38      102.68      3.85 o 
   4  15   2      240.41      240.88      7.88 o 
  -4  16   2        5.88        6.29      3.11 o 
  -3  16   2      279.49      286.19      6.14 o 
  -2  16   2       52.95       58.21      3.33 o 
  -1  16   2      174.59      197.13      6.96 o 
   0  16   2      130.51      136.76      6.05 o 
   1  16   2      514.30      486.58      7.52 o 
   2  16   2      529.28      530.24      8.11 o 
   3  16   2      122.16      118.53      4.28 o 
   4  16   2        1.53        0.52      3.91 o 
  -4  17   2      176.33      195.22      7.18 o 
  -3  17   2      229.37      236.98      7.29 o 
  -2  17   2       31.02       34.13      2.76 o 
  -1  17   2       50.56       45.47      2.88 o 
   0  17   2      152.46      131.88      6.08 o 
   1  17   2      213.68      202.68     11.72 o 
   2  17   2       44.24       39.97      3.22 o 
   3  17   2       54.42       56.28      5.46 o 
   4  17   2        3.30       -3.20      4.05 o 
  -4  18   2        3.53        1.78      5.00 o 
  -3  18   2      232.41      243.52     10.63 o 
  -2  18   2      158.81      159.75      5.53 o 
  -1  18   2      708.75      676.49      9.32 o 
   0  18   2       63.86       40.97      4.20 o 
   1  18   2      176.54      171.71      7.97 o 
   2  18   2       99.14       95.57      5.51 o 
   3  18   2       78.63       86.67      5.03 o 
  -3  19   2        8.20       15.01      6.56 o 
  -2  19   2      325.93      326.19      7.03 o 
  -1  19   2        0.57        3.76      4.08 o 
   0  19   2      432.62      402.34      9.17 o 
   1  19   2        4.63       -4.38      4.38 o 
   2  19   2       15.96       11.01      3.30 o 
   3  19   2      209.46      226.50      7.48 o 
  -3  20   2        0.95        6.25      6.25 o 
  -2  20   2      270.15      285.33      7.09 o 
  -1  20   2       28.65       19.72      4.42 o 
   0  20   2       98.94      105.79      6.52 o 
   1  20   2        0.11       -1.56      5.31 o 
   2  20   2      311.66      328.10      7.63 o 
   3  20   2      102.88      101.28      9.07 o 
  -3  21   2       41.50       44.70      7.50 o 
  -2  21   2        0.12        1.60      4.31 o 
  -1  21   2      481.35      449.25     11.65 o 
   0  21   2       13.75       17.19      5.94 o 
   1  21   2       66.97       68.15      7.19 o 
   2  21   2        2.91        0.16      4.20 o 
  -2  22   2       32.31       26.20      5.94 o 
  -1  22   2        4.52       10.86      4.72 o 
   0  22   2        7.57       -3.13      5.94 o 
   1  22   2       53.12       56.58      7.19 o 
   2  22   2        0.74        3.13      4.42 o 
  -1  23   2        0.59       -2.51      4.72 o 
   0  23   2      223.45      254.46     12.82 o 
   1  23   2       87.84       91.91     10.00 o 
  -5   1   3       30.78       27.39      2.98 o 
  -4   1   3       99.49      100.36      3.27 o 
  -3   1   3       11.88       10.85      1.37 o 
  -2   1   3     1017.36      992.09      4.91 o 
  -1   1   3      528.98      534.85      3.09 o 
   0   1   3     2933.98     2910.38     19.07 o 
   1   1   3      510.88      497.53      3.82 o 
   2   1   3       30.33       41.53      1.20 o 
   3   1   3      101.91       92.15      2.14 o 
   4   1   3       11.39        7.58      2.02 o 
   5   1   3       19.46       15.73      2.76 o 
  -5   2   3      135.99      134.36      4.43 o 
  -4   2   3       19.16       12.21      2.14 o 
  -3   2   3       25.51       14.35      1.45 o 
  -2   2   3      216.54      212.66      1.91 o 
  -1   2   3     5626.57     5632.34     31.91 o 
   0   2   3     2510.53     2549.12     24.87 o 
   1   2   3        0.59       -0.47      0.47 o 
   2   2   3       30.04       20.63      0.88 o 
   3   2   3      421.65      373.18      4.60 o 
   4   2   3      147.63      144.04      4.06 o 
   5   2   3        0.01       -2.29      2.29 o 
  -6   3   3       36.38       27.82      6.25 o 
  -5   3   3      143.17      150.13      4.45 o 
  -4   3   3       34.09       28.85      2.13 o 
  -3   3   3     1070.92     1032.02     10.46 o 
  -2   3   3       29.76       22.98      1.08 o 
  -1   3   3    15893.31    15984.89     93.22 o 
   0   3   3     2445.79     2538.16     24.42 o 
   1   3   3      932.36      965.73      6.88 o 
   2   3   3        2.04        1.23      0.88 o 
   3   3   3      140.42      140.38      2.05 o 
   4   3   3      216.68      206.32      4.33 o 
   5   3   3       26.24       20.39      3.02 o 
  -6   4   3        0.41       -5.63      5.63 o 
  -5   4   3       20.12       15.96      2.54 o 
  -4   4   3     1034.53     1021.79     10.06 o 
  -3   4   3      123.19      110.78      2.89 o 
  -2   4   3       37.43       25.95      1.01 o 
  -1   4   3     5339.63     5439.76     30.56 o 
   0   4   3     1196.91     1246.70     15.47 o 
   1   4   3     2073.57     2047.45     12.73 o 
   2   4   3      103.54      136.38      2.06 o 
   3   4   3      464.69      451.49      4.40 o 
   4   4   3       68.14       58.06      3.61 o 
   5   4   3       92.52      104.41      4.83 o 
  -6   5   3       28.41       24.70      6.25 o 
  -5   5   3       86.72       73.26      5.93 o 
  -4   5   3        2.18        2.65      2.05 o 
  -3   5   3        0.05       -0.28      1.17 o 
  -2   5   3        7.07       12.83      0.86 o 
  -1   5   3     1335.41     1365.56      9.28 o 
   0   5   3      397.13      365.03      6.17 o 
   1   5   3     2358.14     2659.76     19.01 o 
   2   5   3      404.63      481.35      4.08 o 
   3   5   3      629.11      627.22      5.62 o 
   4   5   3      353.62      360.19      5.44 o 
   5   5   3      232.60      242.95      5.88 o 
  -6   6   3        8.57       11.88      5.31 o 
  -5   6   3      708.15      726.18      8.48 o 
  -4   6   3        0.48        0.03      2.17 o 
  -3   6   3      916.43      882.00      7.09 o 
  -2   6   3      380.78      380.55      3.81 o 
  -1   6   3     4154.43     4185.58     32.84 o 
   0   6   3      399.15      418.98      4.38 o 
   1   6   3        0.66        2.80      1.05 o 
   2   6   3     2043.86     2013.10     15.04 o 
   3   6   3       28.89       24.44      1.59 o 
   4   6   3     1197.46     1231.19     15.48 o 
   5   6   3      151.72      150.44      5.18 o 
  -6   7   3      184.00      206.63      9.69 o 
  -5   7   3      221.59      216.71      4.75 o 
  -4   7   3      270.45      264.28      5.02 o 
  -3   7   3      107.18      109.68      2.38 o 
  -2   7   3     1921.10     1917.87     14.49 o 
  -1   7   3     5836.20     6268.09     44.46 o 
   0   7   3      672.33      741.73     10.06 o 
   1   7   3       11.69        9.95      1.22 o 
   2   7   3     1052.11     1047.46      7.59 o 
   3   7   3      631.35      587.35      5.58 o 
   4   7   3     1266.90     1284.89     15.76 o 
   5   7   3        0.03       -0.15      5.34 o 
  -5   8   3        6.18        6.31      2.41 o 
  -4   8   3     1414.31     1422.32     14.58 o 
  -3   8   3       75.03       77.26      1.87 o 
  -2   8   3      107.95      114.24      2.34 o 
  -1   8   3      944.49     1134.84     10.05 o 
   0   8   3      858.22      823.40     15.63 o 
   1   8   3     1286.08     1298.86     12.03 o 
   2   8   3      484.67      479.91      4.43 o 
   3   8   3       19.58       16.09      1.88 o 
   4   8   3       25.09       21.31      2.96 o 
   5   8   3      372.90      379.43      7.91 o 
  -5   9   3      302.31      322.13      6.10 o 
  -4   9   3      154.30      150.79      4.31 o 
  -3   9   3     1469.03     1409.32      9.98 o 
  -2   9   3        4.56       -0.01      1.21 o 
   0   9   3     5256.72     5679.85     66.20 o 
   1   9   3     1500.44     1597.47     20.08 o 
   2   9   3      330.87      301.31      3.74 o 
   3   9   3      177.94      171.73      3.26 o 
   4   9   3      431.83      433.08      7.70 o 
   5   9   3      123.27      110.31      6.57 o 
  -5  10   3      142.98      154.00      6.27 o 
  -4  10   3       48.18       39.82      3.43 o 
  -3  10   3     1086.87     1125.91      9.11 o 
  -2  10   3        4.44        4.13      1.42 o 
  -1  10   3      507.05      571.95      5.72 o 
   0  10   3     3603.95     3795.52     45.09 o 
   1  10   3      902.34      969.38     43.61 o 
   2  10   3       16.31       21.70      1.86 o 
   3  10   3      461.77      449.46      5.80 o 
   4  10   3       56.40       47.76      4.73 o 
   5  10   3      169.88      154.81     15.23 o 
  -5  11   3       45.32       41.39      5.81 o 
  -4  11   3        5.62        1.60      2.44 o 
  -3  11   3      172.23      170.63      4.45 o 
  -2  11   3     2775.76     2763.04     24.37 o 
  -1  11   3      141.90      130.33      2.84 o 
   0  11   3      319.46      303.71      6.41 o 
   1  11   3     2538.90     2623.55     53.14 o 
   2  11   3     2064.25     2091.05     17.25 o 
   3  11   3     1036.82     1050.92     13.49 o 
   4  11   3        0.55        0.01      3.23 o 
   5  11   3      135.20      154.48      7.43 o 
  -5  12   3       76.36       79.64      5.29 o 
  -4  12   3       14.69       13.29      2.93 o 
  -3  12   3      658.78      648.43      8.69 o 
  -2  12   3      607.22      625.60      7.14 o 
  -1  12   3     1161.51     1172.81     12.68 o 
   0  12   3        7.96       11.94      2.76 o 
   1  12   3      864.68      926.36     14.24 o 
   2  12   3      178.37      176.94      3.51 o 
   3  12   3       92.76       97.28      6.11 o 
   4  12   3        7.27        8.36      4.69 o 
   5  12   3       19.17       17.30      4.43 o 
  -5  13   3       26.02       30.51      4.50 o 
  -4  13   3       17.03       16.38      3.03 o 
  -3  13   3        3.06        4.67      2.48 o 
  -2  13   3      198.82      210.41      4.21 o 
  -1  13   3      233.28      227.74      4.55 o 
   0  13   3      247.87      272.22      7.19 o 
   1  13   3     1281.89     1331.86     40.01 o 
   2  13   3      522.43      503.81      7.38 o 
   3  13   3      248.88      238.04      4.60 o 
   4  13   3      251.32      263.65      7.66 o 
  -5  14   3        2.34        3.17      4.27 o 
  -4  14   3      287.52      300.69      6.45 o 
  -3  14   3        1.37        2.30      2.62 o 
  -2  14   3      235.44      233.37      4.48 o 
  -1  14   3      192.78      188.30      5.33 o 
   0  14   3      916.07      950.80     22.51 o 
   1  14   3      427.89      444.21     12.19 o 
   2  14   3       18.12       21.56      2.80 o 
   3  14   3      142.40      139.47      3.97 o 
   4  14   3       27.03       26.35      4.27 o 
  -4  15   3       40.44       43.09      3.53 o 
  -3  15   3       43.56       42.34      3.15 o 
  -2  15   3       25.19       25.32      2.40 o 
  -1  15   3      433.48      427.85      6.48 o 
   0  15   3       76.08       89.45      5.41 o 
   1  15   3       96.96      106.91      8.13 o 
   2  15   3      370.43      384.28      6.79 o 
   3  15   3       10.21       12.21      2.40 o 
   4  15   3        9.81       10.99      4.05 o 
  -4  16   3        0.88        2.63      3.08 o 
  -3  16   3      177.61      190.46      5.34 o 
  -2  16   3        8.91       10.63      2.34 o 
  -1  16   3      100.56       95.24      4.04 o 
   0  16   3      180.34      185.17      6.30 o 
   1  16   3       82.53       78.15      8.13 o 
   2  16   3     1649.74     1688.64     18.99 o 
   3  16   3      303.89      297.96      5.37 o 
   4  16   3       68.30       60.21      4.94 o 
  -4  17   3        0.43        1.87      4.05 o 
  -3  17   3      120.14      132.34      6.23 o 
  -2  17   3      143.18      152.54      4.35 o 
  -1  17   3        1.44        0.10      2.48 o 
   0  17   3       41.99       31.57      5.63 o 
   1  17   3        6.96        6.88      4.69 o 
   2  17   3       10.01        8.76      2.99 o 
   3  17   3      330.25      331.17      5.81 o 
   4  17   3      121.10      113.04      6.91 o 
  -4  18   3      117.86      125.04      7.66 o 
  -3  18   3       88.92       97.19      7.03 o 
  -2  18   3      132.48      138.39      6.52 o 
  -1  18   3       55.08       42.88      3.65 o 
   0  18   3      197.94      182.56      9.38 o 
   1  18   3        8.48       -2.92      6.25 o 
   2  18   3      133.59      124.13      5.21 o 
   3  18   3       25.79       27.40      3.85 o 
  -3  19   3       29.64       36.76      7.03 o 
  -2  19   3       49.58       53.31     13.13 o 
  -1  19   3        9.63        6.80      4.53 o 
   0  19   3       64.92       57.52      6.56 o 
   1  19   3      117.04       91.65     12.35 o 
   2  19   3      101.37       89.81      5.58 o 
   3  19   3        0.51        2.99      3.13 o 
  -3  20   3       23.23       30.95      7.19 o 
  -2  20   3       51.37       41.79      5.00 o 
  -1  20   3       36.83       28.77      4.58 o 
   0  20   3       26.05       18.76      5.94 o 
   1  20   3       13.03        2.13      4.06 o 
   2  20   3        3.50        2.68      3.30 o 
   3  20   3       61.29       61.09      4.97 o 
  -3  21   3      326.64      326.05     13.44 o 
  -2  21   3      105.29      119.19      9.07 o 
  -1  21   3       76.52       75.54     13.29 o 
   0  21   3      132.14      126.29      9.69 o 
   1  21   3      156.16      148.00     22.35 o 
   2  21   3        7.15        8.09      4.40 o 
  -2  22   3       69.66       89.06      8.75 o 
  -1  22   3       42.27       40.32      5.16 o 
   0  22   3       64.40       40.95      7.19 o 
   1  22   3      199.90      205.07     11.88 o 
   2  22   3       26.17       23.44      4.53 o 
  -1  23   3        4.69       -1.71      4.72 o 
   0  23   3        3.26       -0.63      5.94 o 
   1  23   3        7.71        7.82      6.25 o 
  -5   0   4      303.18      287.60     12.82 o 
  -4   0   4     1305.24     1273.32     15.01 o 
  -3   0   4      759.08      705.35      8.79 o 
  -2   0   4     1125.39     1174.28     12.58 o 
  -1   0   4     4917.93     4889.22     50.38 o 
   0   0   4     2295.20     2209.37     15.77 o 
   1   0   4       50.93       72.44      2.08 o 
   2   0   4     3164.31     3266.53     32.48 o 
   3   0   4       54.78       51.67      2.28 o 
   4   0   4      949.88      935.54     15.79 o 
   5   0   4       37.38       33.44      4.35 o 
  -5   1   4        0.11       -2.34      2.34 o 
  -4   1   4     2176.72     2171.00     16.92 o 
  -3   1   4       15.41        7.73      1.30 o 
  -2   1   4     1164.78     1205.72      6.68 o 
  -1   1   4    26133.02    25222.17    452.03 o 
   0   1   4     2421.37     2479.01     14.68 o 
   1   1   4     4626.62     4657.13     32.94 o 
   2   1   4      544.78      524.67      4.21 o 
   3   1   4      901.69      903.24      7.12 o 
   4   1   4       44.00       37.74      3.37 o 
   5   1   4        3.17        2.98      2.60 o 
  -5   2   4       60.71       53.17      5.59 o 
  -4   2   4        1.59       -1.94      1.94 o 
  -3   2   4       15.24       18.15      1.62 o 
  -2   2   4      158.12      216.77      1.87 o 
  -1   2   4    33757.38    31260.43    558.00 o 
   0   2   4      156.58      135.44      1.84 o 
   1   2   4     3758.01     3846.46     24.26 o 
   2   2   4      787.84      823.40      6.56 o 
   3   2   4      696.88      663.32      5.94 o 
   4   2   4       20.30       12.94      2.18 o 
   5   2   4       74.60       69.41      3.53 o 
  -6   3   4       32.41       23.76      5.94 o 
  -5   3   4       49.03       47.34      3.79 o 
  -4   3   4       24.85       19.28      2.26 o 
  -3   3   4     1340.54     1304.56     11.96 o 
  -2   3   4     4002.45     3909.41     24.27 o 
  -1   3   4    27278.04    26831.79    263.23 o 
   0   3   4     4162.32     4195.32     35.59 o 
   1   3   4       63.03       60.42      1.36 o 
   2   3   4     4494.08     4598.09     32.54 o 
   3   3   4        0.03        0.22      1.09 o 
   4   3   4      930.85      871.16      9.20 o 
   5   3   4      151.40      145.56      4.57 o 
  -6   4   4        1.11       -5.31      5.31 o 
  -5   4   4       95.25       97.79      4.30 o 
  -4   4   4      188.00      199.31      4.43 o 
  -3   4   4      214.80      200.68      2.90 o 
  -2   4   4      339.17      342.33      3.09 o 
  -1   4   4     2428.18     2488.17     15.81 o 
   0   4   4     4220.34     4358.58     42.23 o 
   1   4   4        2.44        1.95      0.71 o 
   2   4   4      369.65      375.27      3.58 o 
   3   4   4      393.46      362.55      4.02 o 
   4   4   4      250.23      293.06      5.62 o 
   5   4   4       19.02       11.03      2.73 o 
  -6   5   4        2.14       -5.31      5.31 o 
  -5   5   4       93.46       95.44      4.32 o 
  -4   5   4      869.21      860.03      8.91 o 
  -3   5   4     1219.83     1210.48      8.46 o 
  -2   5   4        4.51        0.62      0.93 o 
  -1   5   4      558.82      538.64      4.52 o 
   0   5   4       21.42       12.64      1.87 o 
   1   5   4     7714.55     8375.26     65.03 o 
   2   5   4      954.06     1097.70      7.96 o 
   3   5   4      127.92      144.24      2.50 o 
   4   5   4     1843.46     1828.85     18.19 o 
   5   5   4      533.25      540.78      8.26 o 
  -6   6   4        3.88       -5.31      5.31 o 
  -5   6   4      429.46      445.45      7.04 o 
  -4   6   4      580.60      555.42      7.26 o 
  -3   6   4     1086.22     1044.07      8.23 o 
  -2   6   4      118.05      129.66      2.99 o 
  -1   6   4      509.45      614.39      5.04 o 
   0   6   4     1379.45     1370.45     20.32 o 
   1   6   4     2041.41     2231.67     17.52 o 
   2   6   4     1811.66     1887.01     13.10 o 
   3   6   4       62.35       51.89      3.19 o 
   4   6   4       50.84       39.44      3.23 o 
   5   6   4      106.11      106.50      4.92 o 
  -6   7   4       89.11       92.22      8.75 o 
  -5   7   4      298.03      299.64      5.84 o 
  -4   7   4      574.85      584.16      7.58 o 
  -3   7   4      143.73      140.15      2.14 o 
  -2   7   4      361.49      323.19      3.91 o 
  -1   7   4        7.58        6.82      1.44 o 
   0   7   4      201.02      192.73      4.42 o 
   1   7   4      265.41      282.92      3.73 o 
   2   7   4     1135.37     1173.45      8.41 o 
   3   7   4        1.82        2.72      1.36 o 
   4   7   4      122.32      134.66      6.91 o 
   5   7   4        1.08       -0.14      5.12 o 
  -5   8   4        0.85        0.26      2.44 o 
  -4   8   4      650.84      649.79      8.06 o 
  -3   8   4     1347.43     1337.79      9.47 o 
  -2   8   4     1046.59     1068.58      9.31 o 
  -1   8   4      812.95      748.30     12.05 o 
   0   8   4      981.20     1055.66     19.38 o 
   1   8   4       91.75       78.20      2.60 o 
   2   8   4      242.98      224.73      2.87 o 
   3   8   4      894.31      907.77      7.81 o 
   4   8   4        5.08        1.69      2.67 o 
   5   8   4      100.37       82.20     11.79 o 
  -5   9   4        0.05       -0.55      2.74 o 
  -4   9   4       28.33       26.58      2.60 o 
  -3   9   4      124.11      127.45      3.55 o 
  -2   9   4       56.89       66.11      2.58 o 
  -1   9   4       90.79      121.05      2.91 o 
   0   9   4      816.94      806.83     15.94 o 
   1   9   4      374.23      357.81      4.55 o 
   2   9   4      422.94      440.98      4.30 o 
   3   9   4      434.33      428.99      4.68 o 
   4   9   4       12.49        7.28      2.86 o 
   5   9   4       10.95        1.41     10.16 o 
  -5  10   4       20.32       19.97      2.90 o 
  -4  10   4      162.15      168.98      4.51 o 
  -3  10   4       49.19       41.11      2.05 o 
  -2  10   4      116.26      121.29      3.78 o 
  -1  10   4     1393.90     1428.45     13.64 o 
   0  10   4     1700.85     1794.11     22.21 o 
   1  10   4        3.27        2.34      2.81 o 
   2  10   4       84.34       79.72      2.55 o 
   3  10   4      141.37      135.74      3.47 o 
   4  10   4       11.67        4.80      3.14 o 
   5  10   4       41.26       35.32      4.50 o 
  -5  11   4      264.91      262.75      7.40 o 
  -4  11   4      446.93      437.07      6.58 o 
  -3  11   4        0.93        0.74      2.30 o 
  -2  11   4      857.64      902.26     11.55 o 
  -1  11   4      473.46      510.52      6.00 o 
   0  11   4      369.55      343.39      5.86 o 
   1  11   4      924.53      958.30     37.04 o 
   2  11   4      135.67      122.24      4.91 o 
   3  11   4      264.12      258.05      4.49 o 
   4  11   4       44.15       28.76      3.82 o 
   5  11   4        1.98       -2.57      4.13 o 
  -5  12   4        4.42        2.56      3.77 o 
  -4  12   4       11.84       11.95      1.76 o 
  -3  12   4      177.33      172.23      4.77 o 
  -2  12   4      106.32      107.40      3.96 o 
  -1  12   4      878.43      960.02     10.98 o 
   0  12   4      596.36      593.01     13.44 o 
   1  12   4      226.94      238.78      6.50 o 
   2  12   4      450.09      440.74      6.78 o 
   3  12   4       65.28       65.17      3.03 o 
   4  12   4      339.19      349.35     10.00 o 
   5  12   4        4.13        3.75      5.31 o 
  -5  13   4        2.49        0.26      3.33 o 
  -4  13   4      370.82      382.05      5.45 o 
  -3  13   4      135.49      130.92      4.56 o 
  -2  13   4       28.37       22.28      2.51 o 
  -1  13   4       19.76       11.18      1.98 o 
   0  13   4      297.92      296.66      9.69 o 
   1  13   4     3015.02     3125.09     67.05 o 
   2  13   4       18.60       18.10      2.64 o 
   3  13   4       58.51       54.28      2.83 o 
   4  13   4      452.72      448.81      9.88 o 
  -5  14   4       15.95        8.99      4.35 o 
  -4  14   4       98.95      108.09      3.67 o 
  -3  14   4        0.24       -0.07      2.51 o 
  -2  14   4      217.90      236.98      4.98 o 
  -1  14   4      237.37      281.17      6.22 o 
   0  14   4        0.07        3.13      4.38 o 
   1  14   4      534.40      544.24     13.75 o 
   2  14   4      487.67      487.04      7.52 o 
   3  14   4       36.10       32.69      2.52 o 
   4  14   4      134.91      150.79      6.83 o 
  -4  15   4       37.31       50.21      3.01 o 
  -3  15   4       11.79       15.69      2.78 o 
  -2  15   4      719.66      757.49     10.18 o 
  -1  15   4       28.87       19.30      2.52 o 
   0  15   4       84.34       80.96      7.19 o 
   1  15   4      226.02      238.20      9.38 o 
   2  15   4        4.56        0.17      2.64 o 
   3  15   4      193.91      190.31      5.14 o 
   4  15   4       35.24       42.25      4.43 o 
  -4  16   4       64.30       63.17      3.78 o 
  -3  16   4      253.62      267.02      6.12 o 
  -2  16   4     1011.18      962.71     11.84 o 
  -1  16   4      908.81      915.72     14.45 o 
   0  16   4        0.66       -0.31      5.00 o 
   1  16   4     1211.84     1247.29     25.32 o 
   2  16   4       17.30       16.94      2.99 o 
   3  16   4       19.57       21.68      2.61 o 
   4  16   4        4.22        3.17      3.75 o 
  -4  17   4       31.37       30.83      2.94 o 
  -3  17   4      200.39      208.29      6.84 o 
  -2  17   4       21.20       20.70      3.91 o 
  -1  17   4       11.57       10.66      3.83 o 
   0  17   4      310.99      306.66     11.25 o 
   1  17   4      154.95      173.50      9.69 o 
   2  17   4      462.27      447.77      7.58 o 
   3  17   4      102.81      107.37      4.15 o 
  -4  18   4        0.08        4.14      6.72 o 
  -3  18   4       21.47       13.41      4.05 o 
  -2  18   4       89.69       73.50      5.61 o 
  -1  18   4      264.02      237.62      7.62 o 
   0  18   4      381.64      371.06     12.19 o 
   1  18   4      874.51      872.17     20.01 o 
   2  18   4       39.93       44.44      3.54 o 
   3  18   4       44.09       40.29      4.40 o 
  -3  19   4      155.57      153.04      6.62 o 
  -2  19   4       94.38      101.95      7.50 o 
  -1  19   4        0.05       -1.49      4.05 o 
   0  19   4       12.59        8.75      5.31 o 
   1  19   4      259.41      256.44     18.60 o 
   2  19   4       14.04        3.01      3.24 o 
   3  19   4       91.32       90.96      6.07 o 
  -3  20   4        3.69        9.83      4.40 o 
  -2  20   4      159.94      168.66      7.35 o 
  -1  20   4      249.58      257.58      8.29 o 
   0  20   4       10.28        8.75      5.63 o 
   1  20   4       99.95       94.00     19.07 o 
   2  20   4      194.86      188.62      5.89 o 
   3  20   4      234.60      248.21     10.63 o 
  -3  21   4        4.98        0.39     10.16 o 
  -2  21   4      186.52      206.01      7.84 o 
  -1  21   4       28.09       33.68      4.80 o 
   0  21   4       91.67       88.47      9.07 o 
   1  21   4        6.46       -1.81      7.82 o 
   2  21   4      165.64      164.72      7.23 o 
  -2  22   4        5.27        1.58      4.63 o 
  -1  22   4       45.76       49.23      5.25 o 
   0  22   4      136.36      133.79     10.00 o 
   1  22   4       63.12       50.95      7.19 o 
   2  22   4        0.61        2.04      4.40 o 
  -1  23   4      177.73      188.54      8.40 o 
   0  23   4       13.43        7.19      6.25 o 
   1  23   4      146.16      156.61     11.57 o 
  -5   1   5       16.29       10.92      2.49 o 
  -4   1   5      164.88      153.31      3.62 o 
  -3   1   5      330.83      312.50      3.13 o 
  -2   1   5       32.74       33.46      1.39 o 
  -1   1   5    12342.72    12305.37     73.69 o 
   0   1   5     4138.70     4069.34     22.28 o 
   1   1   5      269.12      299.50      2.63 o 
   2   1   5     2372.31     2456.91     17.76 o 
   3   1   5      554.86      554.99      5.43 o 
   4   1   5       10.40        5.90      2.04 o 
   5   1   5      102.58      106.61      5.15 o 
  -5   2   5      136.74      130.58      4.37 o 
  -4   2   5      252.11      248.69      4.27 o 
  -3   2   5      278.01      273.51      2.74 o 
  -2   2   5       96.08       88.96      1.75 o 
  -1   2   5     4811.22     4689.06     26.82 o 
   0   2   5     1854.38     1789.60     11.75 o 
   1   2   5     1765.98     1896.43     12.53 o 
   2   2   5     2230.87     2376.43     17.23 o 
   3   2   5     1375.65     1321.50     10.30 o 
   4   2   5      138.68      126.61      3.84 o 
   5   2   5        1.18        3.26      2.65 o 
  -6   3   5        6.11        2.81      5.63 o 
  -5   3   5        6.19       -0.28      2.42 o 
  -4   3   5      792.01      780.70      9.20 o 
  -3   3   5       46.02       48.28      1.41 o 
  -2   3   5      614.99      637.64      5.39 o 
  -1   3   5       60.33       70.73      1.54 o 
   0   3   5     2944.49     2923.61     22.57 o 
   1   3   5      535.79      645.85      5.09 o 
   2   3   5       47.00       49.36      1.88 o 
   3   3   5      542.75      543.04      7.44 o 
   4   3   5        0.79       -0.52      2.01 o 
   5   3   5      312.73      330.71      5.85 o 
  -6   4   5        0.95       -5.31      5.31 o 
  -5   4   5      375.17      391.15      6.45 o 
  -4   4   5     1238.25     1262.25     13.42 o 
  -3   4   5      793.02      765.96     14.65 o 
  -2   4   5       92.77       81.61      1.82 o 
  -1   4   5     1962.26     1988.62     14.61 o 
   0   4   5      768.51      813.10      6.75 o 
   1   4   5        0.64       -0.01      0.72 o 
   2   4   5      288.79      286.14      3.53 o 
   3   4   5       40.11       34.93      2.12 o 
   4   4   5      198.30      195.05      5.01 o 
   5   4   5        3.89        0.13      2.46 o 
  -6   5   5       16.76        6.56      5.63 o 
  -5   5   5       16.61       13.31      2.65 o 
  -4   5   5      138.12      126.12      3.98 o 
  -3   5   5        8.47        3.29      0.95 o 
  -2   5   5      287.97      290.15      3.20 o 
  -1   5   5      104.72      134.69      2.58 o 
   0   5   5     2513.70     2514.28     21.48 o 
   1   5   5     2152.55     2383.98     20.26 o 
   2   5   5      277.51      280.49      2.66 o 
   3   5   5      155.54      142.33      3.07 o 
   4   5   5      944.67      896.19     16.11 o 
   5   5   5       62.84       62.05      4.56 o 
  -6   6   5       94.15       98.47      8.75 o 
  -5   6   5       56.85       54.97      7.06 o 
  -4   6   5       28.25       25.21      3.14 o 
  -3   6   5      141.45      147.63      2.22 o 
  -2   6   5     3329.75     3263.61     26.50 o 
  -1   6   5       93.84       76.70      2.09 o 
   0   6   5      442.78      407.78      8.44 o 
   1   6   5     3045.21     3469.92     35.74 o 
   2   6   5       55.68       99.35      1.92 o 
   3   6   5      895.32      834.58      7.07 o 
   4   6   5        2.20       -0.77      2.33 o 
   5   6   5       84.76       67.57      5.19 o 
  -6   7   5      185.78      196.00     10.32 o 
  -5   7   5      301.67      311.39      6.00 o 
  -4   7   5      502.98      481.64      7.57 o 
  -3   7   5      192.14      186.08      2.54 o 
  -2   7   5      713.87      815.80      7.39 o 
  -1   7   5     1167.93     1158.81     13.19 o 
   0   7   5        0.90       -0.63      2.81 o 
   1   7   5     3110.86     3355.53     29.19 o 
   2   7   5      880.21      817.66      5.77 o 
   3   7   5      337.47      299.86      3.62 o 
   4   7   5       50.97       34.27      3.06 o 
   5   7   5       16.18        9.13      5.36 o 
  -5   8   5        6.12        2.01      2.51 o 
  -4   8   5      599.94      633.10      8.06 o 
  -3   8   5     2081.24     2086.18     14.17 o 
  -2   8   5      238.33      227.69      3.40 o 
  -1   8   5     1573.69     1666.40     18.45 o 
   0   8   5      238.63      203.19      6.88 o 
   1   8   5      608.70      590.60      6.19 o 
   2   8   5      177.22      171.61      2.50 o 
   3   8   5      330.96      322.69      4.09 o 
   4   8   5      424.52      416.12      7.65 o 
   5   8   5       41.83       40.71      5.00 o 
  -5   9   5      146.02      143.70      5.91 o 
  -4   9   5       49.23       44.79      3.86 o 
  -3   9   5       14.66       13.36      1.34 o 
  -2   9   5      563.89      597.05      7.55 o 
  -1   9   5      509.15      536.39      7.89 o 
   0   9   5     1034.66      976.89     18.44 o 
   1   9   5     1195.83     1193.39     15.03 o 
   2   9   5      445.01      451.31      4.33 o 
   3   9   5        3.37        1.99      1.40 o 
   4   9   5      141.40      140.17      7.54 o 
   5   9   5      487.83      500.98     10.89 o 
  -5  10   5        6.49        3.14      3.46 o 
  -4  10   5      315.47      324.14      4.69 o 
  -3  10   5      112.05      102.39      3.22 o 
  -2  10   5      775.61      775.90     10.47 o 
  -1  10   5      797.12      859.14     12.21 o 
   0  10   5      299.95      310.42      8.75 o 
   1  10   5      116.29      101.14      3.40 o 
   2  10   5      104.62      117.10      2.49 o 
   3  10   5      224.87      225.61      3.91 o 
   4  10   5       87.87       75.56     11.96 o 
   5  10   5       11.99        5.83      4.53 o 
  -5  11   5      109.03      115.11      8.31 o 
  -4  11   5      128.38      124.20      2.83 o 
  -3  11   5      639.74      648.22      8.56 o 
  -2  11   5      253.78      264.27      4.95 o 
  -1  11   5      989.18      968.64     17.82 o 
   0  11   5       15.18       13.13      3.44 o 
   1  11   5      131.35      133.86      4.85 o 
   2  11   5     1403.85     1428.14     12.26 o 
   3  11   5       29.66       25.12      2.38 o 
   4  11   5       77.35       86.17      5.61 o 
   5  11   5        0.43        2.50      5.31 o 
  -5  12   5        6.87        2.48      3.74 o 
  -4  12   5      105.10      107.69      2.98 o 
  -3  12   5        1.27        0.56      2.32 o 
  -2  12   5      888.59      879.82     10.54 o 
  -1  12   5       38.22       62.09      4.63 o 
   0  12   5      794.85      780.89     16.26 o 
   1  12   5      202.67      200.69      5.83 o 
   2  12   5     1046.13     1028.15     10.82 o 
   3  12   5      488.85      484.10      8.62 o 
   4  12   5        8.26       12.51      3.83 o 
  -5  13   5       60.74       69.85      8.75 o 
  -4  13   5      173.63      180.37      3.58 o 
  -3  13   5        0.51       -2.45      2.45 o 
  -2  13   5      182.91      191.32      4.69 o 
  -1  13   5       74.94       90.21      5.16 o 
   0  13   5     1454.45     1432.04     26.88 o 
   1  13   5      193.51      202.32      6.41 o 
   2  13   5       42.28       41.15      3.70 o 
   3  13   5      170.48      166.41      3.96 o 
   4  13   5      424.46      429.36      9.75 o 
  -5  14   5      124.54      130.01      6.52 o 
  -4  14   5        4.36        1.61      1.89 o 
  -3  14   5      544.39      535.03      7.93 o 
  -2  14   5       23.14       22.62      2.49 o 
  -1  14   5      436.46      471.15      9.16 o 
   0  14   5     1210.07     1231.35     24.07 o 
   1  14   5      823.88      822.28     13.91 o 
   2  14   5        1.50        0.88      2.58 o 
   3  14   5       24.39       23.16      3.89 o 
   4  14   5      310.56      286.84      8.41 o 
  -4  15   5      125.55      128.09      3.55 o 
  -3  15   5        2.35        2.80      2.78 o 
  -2  15   5      204.41      187.52      4.83 o 
  -1  15   5      181.83      139.07      5.96 o 
   0  15   5      154.50      176.00      8.75 o 
   1  15   5       60.00       47.20      5.31 o 
   2  15   5       60.48       55.52      5.70 o 
   3  15   5      184.59      200.50      4.68 o 
   4  15   5       45.08       47.24      4.43 o 
  -4  16   5        8.82       11.47      2.73 o 
  -3  16   5      185.91      186.32      7.66 o 
  -2  16   5      406.43      456.74      9.47 o 
  -1  16   5      315.90      277.80      7.51 o 
   0  16   5      925.63      925.31     20.32 o 
   1  16   5      662.92      672.72     16.57 o 
   2  16   5      427.41      444.85      7.58 o 
   3  16   5      193.41      204.04      5.72 o 
   4  16   5      124.82      134.62      8.28 o 
  -4  17   5      128.19      134.56      4.81 o 
  -3  17   5      436.67      453.94      9.57 o 
  -2  17   5       26.01       21.29      4.05 o 
  -1  17   5      124.72      152.03      6.40 o 
   0  17   5        6.14        6.25      5.00 o 
   1  17   5        0.16        2.81      5.00 o 
   2  17   5      115.00      116.48      5.17 o 
   3  17   5      159.17      161.36      6.76 o 
  -4  18   5        7.65       10.84      3.00 o 
  -3  18   5        0.13        1.88      3.91 o 
  -2  18   5       33.63       31.08      4.27 o 
  -1  18   5       26.83       27.12      4.18 o 
   0  18   5        2.16        6.56      5.31 o 
   1  18   5      133.78      123.17      8.75 o 
   2  18   5        0.03       -2.37      3.06 o 
   3  18   5       39.98       39.90      4.13 o 
  -3  19   5        0.55        2.68      4.18 o 
  -2  19   5        4.36        3.09      4.05 o 
  -1  19   5      340.85      330.12      8.83 o 
   0  19   5      116.66      126.60      9.07 o 
   1  19   5        3.86       -0.64      5.78 o 
   2  19   5      142.18      137.13      5.59 o 
   3  19   5      107.01      108.70      6.53 o 
  -3  20   5      163.73      163.74      7.60 o 
  -2  20   5       68.41       75.10      9.53 o 
  -1  20   5       21.72       16.82      4.35 o 
   0  20   5      230.50      251.96     11.25 o 
   1  20   5       58.38       48.75      6.88 o 
   2  20   5       67.45       63.52      4.01 o 
  -2  21   5       25.20       22.07      4.58 o 
  -1  21   5       78.97       84.16      6.62 o 
   0  21   5       30.29       22.19      6.56 o 
   1  21   5       82.17       62.38      6.10 o 
   2  21   5        0.95       -0.87      3.42 o 
  -2  22   5        9.85        7.73      4.72 o 
  -1  22   5       10.59        9.22      4.64 o 
   0  22   5       73.75       65.65      7.50 o 
   1  22   5       52.91       35.35      6.10 o 
  -1  23   5      186.53      184.30      9.53 o 
   0  23   5       71.43       68.77      7.82 o 
  -5   0   6       29.81       25.61      6.41 o 
  -4   0   6      901.01      921.18     11.60 o 
  -3   0   6     1088.91     1123.96     10.70 o 
  -2   0   6      298.24      251.20      4.43 o 
  -1   0   6     4268.50     4670.82     39.61 o 
   0   0   6     2727.82     2658.80     18.81 o 
   1   0   6    13041.16    13353.35    111.37 o 
   2   0   6        7.28       -0.05      1.42 o 
   3   0   6      333.04      324.61      4.51 o 
   4   0   6      812.39      817.82     20.48 o 
   5   0   6      394.60      381.70     10.16 o 
  -5   1   6      220.51      229.07      4.52 o 
  -4   1   6      424.39      419.61      5.39 o 
  -3   1   6      556.02      528.47      4.13 o 
  -2   1   6     2282.83     2203.68     12.41 o 
  -1   1   6      236.93      215.37      1.74 o 
   0   1   6     4017.08     3926.07     21.43 o 
   1   1   6     1023.40     1088.89      8.53 o 
   2   1   6      671.53      720.55      5.91 o 
   3   1   6      122.76      105.68      2.20 o 
   4   1   6      291.13      306.81      5.19 o 
   5   1   6      134.97      140.10      5.37 o 
  -6   2   6       20.58       25.95      6.25 o 
  -5   2   6      113.71      108.94      4.18 o 
  -4   2   6      202.83      190.57      3.89 o 
  -3   2   6      232.55      177.18      2.39 o 
  -2   2   6     6559.63     6562.60     39.86 o 
  -1   2   6     1725.45     1666.20      9.79 o 
   0   2   6       76.62       76.66      1.42 o 
   1   2   6     1355.24     1411.01      9.51 o 
   2   2   6     2457.63     2340.41     18.60 o 
   3   2   6      278.93      244.27      3.69 o 
   4   2   6       51.34       47.66      2.92 o 
   5   2   6        3.23        1.24      2.73 o 
  -6   3   6       78.01       90.11      7.03 o 
  -5   3   6       68.75       55.33      4.11 o 
  -4   3   6      283.72      289.20      5.17 o 
  -3   3   6       83.51       62.96      1.56 o 
  -2   3   6     3291.37     3303.80     20.72 o 
  -1   3   6     1610.69     1478.63      9.12 o 
   0   3   6     1549.32     1440.32     12.83 o 
   1   3   6      821.63      872.20      6.13 o 
   2   3   6       97.55       97.23      2.39 o 
   3   3   6     4554.73     4545.94     32.53 o 
   4   3   6       83.28       88.08      3.81 o 
   5   3   6        4.54        1.87      2.45 o 
  -6   4   6        0.63       -3.74      3.74 o 
  -5   4   6      115.40      118.73      4.48 o 
  -4   4   6      191.51      185.09      4.32 o 
  -3   4   6      641.48      623.61      4.95 o 
  -2   4   6      141.49      119.22      2.11 o 
  -1   4   6     1417.09     1408.08     15.34 o 
   0   4   6     1256.41     1338.36     10.68 o 
   1   4   6     5956.02     6565.10     45.74 o 
   2   4   6      779.40      763.10      6.94 o 
   3   4   6     1572.53     1534.56     14.38 o 
   4   4   6      826.68      792.58      9.55 o 
   5   4   6        8.85        6.46      2.45 o 
  -6   5   6       11.63        2.81      3.98 o 
  -5   5   6      215.17      207.02      5.12 o 
  -4   5   6      159.12      150.03      4.08 o 
  -3   5   6      270.37      251.60      2.93 o 
  -2   5   6      265.74      349.16      3.70 o 
  -1   5   6      359.82      389.01      4.59 o 
   0   5   6     4572.07     4418.20     34.03 o 
   1   5   6      733.32      822.93      6.94 o 
   2   5   6      208.13      206.45      3.13 o 
   3   5   6      530.74      562.96      6.01 o 
   4   5   6      371.51      406.27      6.57 o 
   5   5   6       55.84       53.17      3.29 o 
  -6   6   6       22.79       22.82      5.94 o 
  -5   6   6      374.16      394.16      6.64 o 
  -4   6   6      883.76      889.36     10.31 o 
  -3   6   6      313.42      305.31      3.37 o 
  -2   6   6     5362.33     5649.34     40.89 o 
  -1   6   6     3926.48     4157.13     50.79 o 
   0   6   6        0.07       -0.62      1.54 o 
   1   6   6      976.65     1021.13      8.04 o 
   2   6   6       75.24       78.45      1.92 o 
   3   6   6       44.80       36.84      2.06 o 
   4   6   6        0.84       -1.77      2.36 o 
   5   6   6      172.53      181.01      6.39 o 
  -6   7   6       86.46      101.91      8.75 o 
  -5   7   6       38.20       33.50      3.38 o 
  -4   7   6       77.58       72.98      5.78 o 
  -3   7   6      203.63      190.54      2.82 o 
  -2   7   6     1552.55     1609.04     12.45 o 
  -1   7   6        5.89        1.81      1.67 o 
   0   7   6        7.09        6.56      2.25 o 
   1   7   6      399.32      376.44      3.97 o 
   2   7   6        5.15        3.31      0.95 o 
   3   7   6      613.42      643.08      6.68 o 
   4   7   6       84.22       60.24      5.40 o 
   5   7   6       15.67       13.97      4.27 o 
  -5   8   6      238.43      243.80      5.54 o 
  -4   8   6       69.50       68.81      2.99 o 
  -3   8   6      363.99      366.10      3.91 o 
  -2   8   6      362.24      338.26      5.46 o 
  -1   8   6      169.42      168.53      4.03 o 
   0   8   6       20.70       26.88      3.44 o 
   1   8   6      213.89      231.04      3.47 o 
   2   8   6      333.63      294.94      3.24 o 
   3   8   6       12.29        6.70      1.92 o 
   4   8   6      133.22      134.06      6.05 o 
   5   8   6      103.62      116.89      6.91 o 
  -5   9   6       48.11       45.28      4.36 o 
  -4   9   6      470.01      450.41      4.94 o 
  -3   9   6      653.05      672.05      5.98 o 
  -2   9   6       21.07       10.76      2.99 o 
  -1   9   6      102.03      121.13      3.77 o 
   0   9   6      106.09       98.78      6.25 o 
   1   9   6       46.94       51.32      2.23 o 
   2   9   6        5.52       12.85      1.44 o 
   3   9   6       29.02       24.56      1.86 o 
   4   9   6        2.65       -2.24      4.21 o 
   5   9   6       32.15       32.53      4.58 o 
  -5  10   6      182.79      181.60      8.26 o 
  -4  10   6        0.03       -1.50      1.50 o 
  -3  10   6        2.14        0.86      2.07 o 
  -2  10   6      141.24      126.55     10.32 o 
  -1  10   6      593.26      603.53      8.34 o 
   0  10   6       74.14       84.72      5.94 o 
   1  10   6      279.80      271.99      5.38 o 
   2  10   6      720.25      659.27      5.87 o 
   3  10   6        9.07        6.93      1.59 o 
   4  10   6       31.61       26.43      4.05 o 
   5  10   6       30.65       26.64      4.58 o 
  -5  11   6        8.08        5.69      5.61 o 
  -4  11   6       41.40       40.70      4.43 o 
  -3  11   6        3.24        5.48      2.45 o 
  -2  11   6      187.98      200.21      5.96 o 
  -1  11   6        7.39        8.75      2.85 o 
   0  11   6        8.11        3.75      3.44 o 
   1  11   6      201.77      205.86      8.60 o 
   2  11   6      164.74      165.93      3.36 o 
   3  11   6      121.70      113.10      3.61 o 
   4  11   6        9.04        9.66      3.83 o 
  -5  12   6        5.26        9.13      6.56 o 
  -4  12   6       34.72       32.68      2.08 o 
  -3  12   6        6.33        4.82      2.41 o 
  -2  12   6       29.45       17.97      3.38 o 
  -1  12   6      632.10      624.26     10.26 o 
   0  12   6        0.45       -0.94      4.06 o 
   1  12   6     1097.11     1124.15     32.82 o 
   2  12   6      682.40      698.89      7.10 o 
   3  12   6        9.02       10.56      2.60 o 
   4  12   6       87.77       89.69      5.84 o 
  -5  13   6        3.96       10.22      5.00 o 
  -4  13   6      278.43      284.53      4.63 o 
  -3  13   6      305.72      322.92      6.12 o 
  -2  13   6       58.94       40.87      5.16 o 
  -1  13   6      186.88      204.96      6.27 o 
   0  13   6       75.34       74.09      7.50 o 
   1  13   6      496.57      509.43     14.54 o 
   2  13   6      279.27      280.39      6.45 o 
   3  13   6       84.27       93.25      4.52 o 
   4  13   6      185.04      185.83      6.98 o 
  -5  14   6       12.63       13.85      4.27 o 
  -4  14   6      110.13      107.16      3.58 o 
  -3  14   6        0.06       -0.13      3.27 o 
  -2  14   6      121.98      103.69      5.73 o 
  -1  14   6       43.65       33.38      5.63 o 
   0  14   6      503.73      488.91     12.82 o 
   1  14   6     1255.35     1292.35     44.08 o 
   2  14   6        2.26        3.77      2.58 o 
   3  14   6      455.13      438.14      7.46 o 
   4  14   6        3.19        4.52      3.91 o 
  -4  15   6      140.59      131.57      3.97 o 
  -3  15   6      135.65      138.72      5.92 o 
  -2  15   6      456.80      447.04      9.38 o 
  -1  15   6      268.41      261.44      7.40 o 
   0  15   6       67.14       69.71      7.50 o 
   1  15   6      153.75      153.80      8.44 o 
   2  15   6       76.77       65.44      4.02 o 
   3  15   6       90.06      103.77      7.35 o 
   4  15   6       69.32       48.13      4.80 o 
  -4  16   6       32.26       29.82      2.60 o 
  -3  16   6       74.78       80.30      5.73 o 
  -2  16   6      575.52      541.03     10.48 o 
  -1  16   6       46.44       34.50      3.96 o 
   0  16   6      146.01      152.24      8.75 o 
   1  16   6      575.98      576.13     14.69 o 
   2  16   6      228.86      231.53      5.71 o 
   3  16   6       11.25        7.13      3.60 o 
   4  16   6       92.05      107.22      8.75 o 
  -4  17   6       92.76      109.78      4.11 o 
  -3  17   6      413.83      399.21      9.03 o 
  -2  17   6       42.88       25.82      4.27 o 
  -1  17   6      279.34      275.09     10.00 o 
   0  17   6      621.80      622.08     16.26 o 
   1  17   6        6.48        3.75      5.00 o 
   2  17   6      172.89      161.40      5.47 o 
   3  17   6       59.61       59.80      4.72 o 
  -4  18   6      265.91      265.88      5.30 o 
  -3  18   6       22.44       27.84      4.50 o 
  -2  18   6      165.31      138.30      6.74 o 
  -1  18   6       71.78       60.39      4.94 o 
   0  18   6      239.66      238.52     10.32 o 
   1  18   6      851.53      866.85     20.32 o 
   2  18   6       35.54       32.52      3.42 o 
   3  18   6        1.41        3.39      3.83 o 
  -3  19   6        1.72        6.99      4.13 o 
  -2  19   6        2.50        4.65      4.13 o 
  -1  19   6      134.86      124.62      6.74 o 
   0  19   6      164.47      173.50      9.69 o 
   1  19   6        0.86        5.63      5.94 o 
   2  19   6       11.23        9.38      3.31 o 
   3  19   6        0.21       -1.46      3.91 o 
  -3  20   6       73.84       80.96      6.40 o 
  -2  20   6      316.41      329.88      9.16 o 
  -1  20   6       21.32       19.34      4.63 o 
   0  20   6       23.78       20.94      5.94 o 
   1  20   6        1.91       -3.09     10.00 o 
   2  20   6      123.18      111.09      6.16 o 
  -2  21   6       50.44       41.25      5.78 o 
  -1  21   6      479.79      467.74     10.58 o 
   0  21   6      163.66      147.55     10.00 o 
   1  21   6       77.65       68.69     11.10 o 
   2  21   6       15.50       12.10      4.62 o 
  -2  22   6       25.53       22.65      5.03 o 
  -1  22   6       30.76       28.61      5.47 o 
   0  22   6      152.21      149.93     11.25 o 
   1  22   6       94.10       80.14     15.63 o 
  -1  23   6        9.31        7.96      7.35 o 
   0  23   6      132.73      125.33      7.51 o 
  -5   1   7      161.45      163.53      5.09 o 
  -4   1   7      134.75      142.43      3.55 o 
  -3   1   7      421.35      417.39      3.56 o 
  -2   1   7       29.84       16.57      0.98 o 
  -1   1   7     2468.67     2582.37     15.08 o 
   0   1   7      115.73       98.60      1.26 o 
   1   1   7       52.89       38.01      1.25 o 
   2   1   7      128.79      109.04      1.84 o 
   3   1   7      202.12      177.85      3.15 o 
   4   1   7        5.20        0.55      2.26 o 
   5   1   7       44.00       43.46      3.43 o 
  -6   2   7        7.88        8.13      5.94 o 
  -5   2   7      152.84      154.68      4.72 o 
  -4   2   7      187.25      193.29      3.84 o 
  -3   2   7      128.63      136.35      2.25 o 
  -2   2   7      350.95      363.81      2.99 o 
  -1   2   7     4581.78     4740.78     28.35 o 
   0   2   7      492.96      523.87      4.16 o 
   1   2   7       45.78       46.63      1.69 o 
   2   2   7     1051.91     1002.49      8.75 o 
   3   2   7      113.12      113.89      3.74 o 
   4   2   7      202.65      198.04      4.41 o 
   5   2   7       31.63       25.51      3.03 o 
  -6   3   7       10.06        8.40      3.96 o 
  -5   3   7       50.93       39.63      4.15 o 
  -4   3   7       71.35       60.97      3.02 o 
  -3   3   7       63.60       48.65      1.61 o 
  -2   3   7      157.85      146.88      1.94 o 
  -1   3   7      568.69      585.21      5.17 o 
   0   3   7       30.30       29.62      1.14 o 
   1   3   7     1101.73     1140.64      7.39 o 
   2   3   7      160.99      142.80      2.73 o 
   3   3   7      135.34      145.71      3.33 o 
   4   3   7       85.66       96.40      3.86 o 
   5   3   7        5.75        8.34      4.22 o 
  -6   4   7        4.89       -2.61      3.86 o 
  -5   4   7      122.36      118.59      4.46 o 
  -4   4   7      374.06      372.00      5.92 o 
  -3   4   7      215.64      225.49      2.52 o 
  -2   4   7      782.26      846.52      6.12 o 
  -1   4   7       16.18       23.65      1.64 o 
   0   4   7      204.71      172.86      2.54 o 
   1   4   7       36.93       29.75      1.62 o 
   2   4   7        0.28        1.42      1.18 o 
   3   4   7      786.56      807.89      7.06 o 
   4   4   7      316.08      300.65      5.81 o 
   5   4   7      350.41      351.73      6.93 o 
  -6   5   7        5.16       -0.76      4.69 o 
  -5   5   7        0.13        2.64      2.42 o 
  -4   5   7      203.34      196.19      3.70 o 
  -3   5   7        0.48        0.20      1.09 o 
  -2   5   7    13865.47    14382.44    135.09 o 
  -1   5   7      736.37      796.57      9.62 o 
   0   5   7        6.53        8.45      1.11 o 
   1   5   7       87.24      131.06      1.97 o 
   2   5   7      293.88      297.58      3.72 o 
   3   5   7     2122.64     2078.06     19.84 o 
   4   5   7        6.50        4.04      2.46 o 
   5   5   7        2.17       -0.24      2.81 o 
  -6   6   7       27.73       28.70      7.03 o 
  -5   6   7      565.69      584.33      8.22 o 
  -4   6   7      148.74      145.12      3.26 o 
  -3   6   7      149.80      136.36      2.54 o 
  -2   6   7      830.32      776.10      6.89 o 
  -1   6   7     1105.19     1056.83     12.79 o 
   0   6   7       37.65       32.12      1.72 o 
   1   6   7     1071.13     1146.03      9.39 o 
   2   6   7      703.19      663.39      6.39 o 
   3   6   7      415.28      357.61      4.63 o 
   4   6   7        0.06       -2.11      2.36 o 
   5   6   7        1.29       -2.93      3.18 o 
  -6   7   7      152.44      163.66      6.85 o 
  -5   7   7       46.64       44.32      5.41 o 
  -4   7   7      151.72      159.92      3.11 o 
  -3   7   7       54.13       49.63      2.15 o 
  -2   7   7        0.74        8.11      1.40 o 
  -1   7   7        2.44        2.87      1.72 o 
   0   7   7      224.71      195.59      4.75 o 
   1   7   7       55.07       42.20      1.68 o 
   2   7   7      803.94      780.52      6.30 o 
   3   7   7       23.26       32.84      2.13 o 
   4   7   7       16.15       20.33      3.84 o 
   5   7   7       19.13       20.82      5.31 o 
  -5   8   7        1.37        0.18      3.12 o 
  -4   8   7      787.02      810.23      7.57 o 
  -3   8   7        9.17        7.66      1.42 o 
  -2   8   7      128.79      135.78      5.57 o 
  -1   8   7      162.48      172.31      4.20 o 
   0   8   7     3557.43     3569.66     44.07 o 
   1   8   7        6.18        0.01      1.13 o 
   2   8   7        1.00        2.48      0.99 o 
   3   8   7      211.05      208.49      3.81 o 
   4   8   7      509.43      482.11      8.17 o 
   5   8   7      404.50      452.92     10.44 o 
  -5   9   7        0.99        1.68      2.67 o 
  -4   9   7      504.15      505.16      5.48 o 
  -3   9   7     1496.49     1480.40     11.39 o 
  -2   9   7       36.17       31.61      2.03 o 
  -1   9   7      989.23      977.70     11.84 o 
   0   9   7      247.32      267.36      5.85 o 
   1   9   7     1592.67     1632.96     28.45 o 
   2   9   7       50.65       58.01      2.02 o 
   3   9   7      379.68      355.23      7.91 o 
   4   9   7      614.54      605.04      9.44 o 
   5   9   7       23.16       21.39      4.58 o 
  -5  10   7       65.98       55.40      5.41 o 
  -4  10   7      267.38      267.43      3.93 o 
  -3  10   7      153.75      159.29      4.14 o 
  -2  10   7      198.44      203.10      5.83 o 
  -1  10   7        0.07        0.58      2.70 o 
   0  10   7     1110.37     1059.94     14.99 o 
   1  10   7       89.18       88.42      8.91 o 
   2  10   7      106.30       73.31      2.60 o 
   3  10   7        3.53        1.49      2.32 o 
   4  10   7      224.46      205.53      6.98 o 
  -5  11   7       41.68       31.87      7.14 o 
  -4  11   7       17.50       13.72      2.35 o 
  -3  11   7        7.45        4.61      2.22 o 
  -2  11   7      480.95      461.90      8.49 o 
  -1  11   7      342.15      362.28      7.28 o 
   0  11   7      168.79      171.31      7.82 o 
   1  11   7       81.91       75.60      4.31 o 
   2  11   7      454.83      413.31      4.96 o 
   3  11   7      372.34      386.87      6.63 o 
   4  11   7      268.48      268.21      7.96 o 
  -5  12   7        1.02        3.96      3.91 o 
  -4  12   7       10.98       11.16      2.00 o 
  -3  12   7      153.47      159.72      5.96 o 
  -2  12   7      116.15      109.58      5.19 o 
  -1  12   7     1691.92     1663.34     40.79 o 
   0  12   7      216.93      203.51      8.13 o 
   1  12   7       10.34        8.51      2.48 o 
   2  12   7      846.25      843.79      8.19 o 
   3  12   7      118.25      134.05      4.65 o 
   4  12   7       58.08       46.69      4.58 o 
  -5  13   7       10.49       13.00      4.05 o 
  -4  13   7       21.23       20.78      2.14 o 
  -3  13   7      581.33      572.74     10.36 o 
  -2  13   7       70.66       69.41      5.03 o 
  -1  13   7       77.31       80.69      5.29 o 
   0  13   7     2109.01     2150.41     38.76 o 
   1  13   7     3220.60     3377.66     83.15 o 
   2  13   7       22.03       27.77      2.53 o 
   3  13   7       35.93       29.25      3.52 o 
   4  13   7      250.05      261.45     10.00 o 
  -5  14   7       53.28       57.85      7.82 o 
  -4  14   7      293.32      316.88      5.10 o 
  -3  14   7        7.82       10.04      3.45 o 
  -2  14   7        7.49        4.92      3.45 o 
  -1  14   7      234.02      235.42      6.96 o 
   0  14   7      319.10      331.67     10.63 o 
   1  14   7      544.22      564.47     17.66 o 
   2  14   7      767.78      753.32     12.45 o 
   3  14   7       23.06       24.03      3.83 o 
   4  14   7       75.60       78.00      6.72 o 
  -4  15   7       53.38       60.00      3.28 o 
  -3  15   7      295.64      309.73      7.70 o 
  -2  15   7        3.08        1.24      3.52 o 
  -1  15   7       73.71       71.76      5.75 o 
   0  15   7     1366.16     1312.63     25.95 o 
   1  15   7      434.93      421.08     12.19 o 
   2  15   7       35.45       33.81      3.12 o 
   3  15   7       66.17       58.15      4.63 o 
   4  15   7       67.54       70.62      5.63 o 
  -4  16   7       67.60       80.13      3.87 o 
  -3  16   7       12.32       20.80      6.56 o 
  -2  16   7      358.38      336.31      8.39 o 
  -1  16   7      652.60      613.32     16.72 o 
   0  16   7        1.36        5.63      5.00 o 
   1  16   7       31.59       30.32      5.31 o 
   2  16   7      149.10      153.05      6.31 o 
   3  16   7      195.38      196.61      7.06 o 
  -4  17   7       10.01       12.31      2.57 o 
  -3  17   7       31.31       35.08      4.35 o 
  -2  17   7      399.66      398.94      8.83 o 
  -1  17   7        2.71        2.13      3.74 o 
   0  17   7      197.94      202.25      9.69 o 
   1  17   7      333.29      333.55     11.57 o 
   2  17   7        4.59        2.12      2.94 o 
   3  17   7      147.42      130.40      6.61 o 
  -4  18   7       88.14       88.46      4.20 o 
  -3  18   7       55.63       51.20      6.56 o 
  -2  18   7        9.85        9.79      4.13 o 
  -1  18   7        4.38        0.57      4.05 o 
   0  18   7        2.77        5.94      5.31 o 
   1  18   7       24.96       23.76      5.94 o 
   2  18   7       74.24       68.49      4.17 o 
   3  18   7       27.74       30.84      4.35 o 
  -3  19   7        4.35        3.60      4.85 o 
  -2  19   7      162.63      153.93      7.06 o 
  -1  19   7       51.75       41.56      4.94 o 
   0  19   7      124.61      119.86     12.82 o 
   1  19   7      310.35      304.79     11.88 o 
   2  19   7       35.36       30.13      3.55 o 
  -3  20   7      105.06      103.54      6.84 o 
  -2  20   7        1.99       -2.03      4.40 o 
  -1  20   7        2.62       -1.53      4.21 o 
   0  20   7       47.73       35.67      4.88 o 
   1  20   7       41.00       24.16     11.41 o 
   2  20   7        7.99        5.25      3.42 o 
  -2  21   7       51.71       48.95      8.28 o 
  -1  21   7       10.74       11.83      4.40 o 
   0  21   7       83.53       95.39      6.94 o 
   1  21   7      238.00      226.57     25.16 o 
   2  21   7       61.01       57.21      7.50 o 
  -2  22   7       80.47       86.38      6.41 o 
  -1  22   7      103.25       96.83      6.94 o 
   0  22   7       37.47       37.27      5.33 o 
   1  22   7        1.03       -5.49      8.75 o 
   0  23   7        4.16        3.13      4.88 o 
  -5   0   8      419.53      404.60      9.75 o 
  -4   0   8        7.74        6.02      2.48 o 
  -3   0   8     1062.15     1017.24     10.02 o 
  -2   0   8     1057.24     1058.34      9.80 o 
  -1   0   8     1268.40     1286.94     12.47 o 
   0   0   8     1693.58     1511.28     10.95 o 
   1   0   8      621.71      713.90     17.74 o 
   2   0   8      164.79      155.48      4.39 o 
   3   0   8       18.83        9.42      2.35 o 
   4   0   8      434.91      427.29     19.85 o 
   5   0   8        0.15       -0.63      6.25 o 
  -6   1   8        6.88        8.44      5.94 o 
  -5   1   8       14.94        8.42      2.32 o 
  -4   1   8      402.78      388.44      5.30 o 
  -3   1   8      865.55      819.55      5.91 o 
  -2   1   8       46.14       47.64      1.51 o 
  -1   1   8      228.23      236.37      2.52 o 
   0   1   8       74.29       85.05      1.35 o 
   1   1   8     1734.27     1743.04     11.57 o 
   2   1   8      904.69      886.90      7.08 o 
   3   1   8      114.12      106.16      4.26 o 
   4   1   8        4.30        3.42      2.28 o 
   5   1   8      337.68      366.57     11.76 o 
  -6   2   8       59.01       70.65      7.50 o 
  -5   2   8       75.85       60.50      4.96 o 
  -4   2   8       26.50       21.69      1.52 o 
  -3   2   8        8.53        7.88      1.14 o 
  -2   2   8      627.92      596.89      5.38 o 
  -1   2   8     1407.61     1340.90      9.70 o 
   0   2   8     2450.81     2513.94     15.38 o 
   1   2   8       50.06       69.02      2.05 o 
   2   2   8      228.40      231.66      2.82 o 
   3   2   8     3855.50     3886.66     27.69 o 
   4   2   8        4.18       -0.58      1.98 o 
   5   2   8       25.28       30.81      3.67 o 
  -6   3   8        0.70       -3.83      3.83 o 
  -5   3   8      892.04      891.25     10.67 o 
  -4   3   8       20.87       22.36      1.22 o 
  -3   3   8       34.23       21.51      1.27 o 
  -2   3   8     2562.33     2538.25     17.69 o 
  -1   3   8      608.87      614.64      5.02 o 
   0   3   8     5741.88     5766.19     44.13 o 
   1   3   8     1546.63     1773.76     12.63 o 
   2   3   8     1734.29     1726.32     12.92 o 
   3   3   8      548.16      564.16      6.06 o 
   4   3   8      300.31      316.14      5.36 o 
   5   3   8       81.97       91.28      5.51 o 
  -6   4   8        3.11       -0.81      3.96 o 
  -5   4   8      290.32      291.89      6.36 o 
  -4   4   8       12.16        4.87      1.62 o 
  -3   4   8      179.69      197.55      2.51 o 
  -2   4   8     4741.89     4791.28     40.92 o 
  -1   4   8      234.49      196.31      3.01 o 
   0   4   8     4644.72     4933.95     34.21 o 
   1   4   8      946.46     1145.75      8.47 o 
   2   4   8       50.00       42.80      1.97 o 
   3   4   8      139.50      149.37      3.50 o 
   4   4   8      550.03      560.05      8.71 o 
   5   4   8        0.99        0.33      2.86 o 
  -6   5   8        8.85        7.15      4.38 o 
  -5   5   8      757.40      786.05      9.99 o 
  -4   5   8     1300.89     1291.22     10.34 o 
  -3   5   8      915.11      900.44      6.88 o 
  -2   5   8     3251.04     3259.52     27.01 o 
  -1   5   8      311.93      291.28      4.90 o 
   0   5   8       43.72       51.90      2.80 o 
   1   5   8     2493.19     2503.22     17.65 o 
   2   5   8       55.37       51.02      2.17 o 
   3   5   8      144.30      122.03      3.25 o 
   4   5   8       62.13       51.21      2.94 o 
   5   5   8      241.37      256.10      6.26 o 
  -6   6   8        2.97       -0.59      6.72 o 
  -5   6   8      245.11      240.57      6.28 o 
  -4   6   8      649.47      649.02      6.01 o 
  -3   6   8     1269.90     1303.94     10.03 o 
  -2   6   8      155.92      137.33      4.35 o 
  -1   6   8       20.05       14.30      1.86 o 
   0   6   8       60.68       57.84      2.21 o 
   1   6   8       43.94       45.26      1.41 o 
   2   6   8       88.96       76.11      2.04 o 
   3   6   8       19.78       33.26      1.93 o 
   4   6   8       52.08       34.03      3.79 o 
   5   6   8       58.25       51.49      3.99 o 
  -6   7   8        5.29        7.68      4.18 o 
  -5   7   8      157.12      162.68      4.95 o 
  -4   7   8       69.94       70.70      2.46 o 
  -3   7   8      571.55      567.92      5.24 o 
  -2   7   8     1330.93     1316.63     12.23 o 
  -1   7   8     1739.23     1794.21     19.77 o 
   0   7   8      102.47       97.13      3.88 o 
   1   7   8       28.60       17.96      0.96 o 
   2   7   8      466.18      495.95      4.59 o 
   3   7   8      141.42      119.96      3.32 o 
   4   7   8      313.60      303.70      5.85 o 
   5   7   8        0.36       -1.16      4.13 o 
  -5   8   8        2.32       -0.94      2.54 o 
  -4   8   8       33.66       28.09      1.73 o 
  -3   8   8      450.88      452.49      4.61 o 
  -2   8   8        6.16        0.02      1.70 o 
  -1   8   8      111.23      105.87      3.66 o 
   0   8   8     1342.31     1429.48     19.07 o 
   1   8   8     1470.82     1578.83     12.72 o 
   2   8   8       19.88       21.04      1.31 o 
   3   8   8      711.19      737.33      8.31 o 
   4   8   8       14.42       12.47      4.06 o 
   5   8   8      194.07      215.70     10.32 o 
  -5   9   8        0.51       -2.61      2.61 o 
  -4   9   8       11.34        8.99      1.71 o 
  -3   9   8        4.78        4.09      1.97 o 
  -2   9   8      133.23      115.71      9.64 o 
  -1   9   8      158.07      160.30      4.48 o 
   0   9   8       18.05       17.18      2.63 o 
   1   9   8      204.66      189.84      4.63 o 
   2   9   8        9.21        8.57      1.18 o 
   3   9   8      124.82      113.27      4.37 o 
   4   9   8       33.91       27.33      4.05 o 
  -5  10   8       85.10       82.39      7.08 o 
  -4  10   8       61.39       54.52      4.74 o 
  -3  10   8      749.90      758.35     10.31 o 
  -2  10   8       64.42       65.52      7.03 o 
  -1  10   8      878.26      847.11     12.58 o 
   0  10   8     2007.26     1970.64     25.79 o 
   1  10   8      137.88      130.68      7.35 o 
   2  10   8      606.89      629.85      6.35 o 
   3  10   8      134.93      149.69      4.61 o 
   4  10   8       11.09       17.97      5.47 o 
  -5  11   8      180.80      195.75      7.97 o 
  -4  11   8        1.79       -0.32      2.08 o 
  -3  11   8       38.68       34.68      2.63 o 
  -2  11   8     1089.01     1122.52     21.57 o 
  -1  11   8      317.31      350.46      7.28 o 
   0  11   8     1214.09     1227.99     17.30 o 
   1  11   8      502.62      513.96      8.84 o 
   2  11   8      444.85      433.23      5.12 o 
   3  11   8       29.01       23.98      3.52 o 
   4  11   8        4.21       -1.94      3.68 o 
  -5  12   8       20.17       19.56      4.21 o 
  -4  12   8       82.22       72.26      3.84 o 
  -3  12   8      331.98      325.54      5.77 o 
  -2  12   8        2.32       -0.13      3.29 o 
  -1  12   8      236.76      245.44      9.38 o 
   0  12   8     1417.20     1334.80     18.73 o 
   1  12   8      232.91      222.13     12.04 o 
   2  12   8      447.01      438.34      6.12 o 
   3  12   8        2.70        7.19      4.85 o 
   4  12   8       61.90       69.41     10.16 o 
  -5  13   8       29.47       34.70      6.56 o 
  -4  13   8       82.93       91.94      3.45 o 
  -3  13   8       50.60       50.70      5.94 o 
  -2  13   8      434.33      399.75      8.27 o 
  -1  13   8      383.64      378.05      8.07 o 
   0  13   8      597.99      577.12     10.36 o 
   1  13   8        0.75       -3.28      3.28 o 
   2  13   8       42.34       37.33      2.84 o 
   3  13   8       76.68       86.33      5.94 o 
   4  13   8       43.74       29.85      5.00 o 
  -5  14   8       61.07       58.05      5.03 o 
  -4  14   8       28.22       26.74      2.46 o 
  -3  14   8      115.32      107.46      5.96 o 
  -2  14   8      121.08      121.67      5.61 o 
  -1  14   8        3.23        3.40      3.45 o 
   0  14   8     2149.11     2096.66     56.58 o 
   1  14   8        5.66       -0.71      2.70 o 
   2  14   8      197.58      192.98      5.13 o 
   3  14   8        0.44       -3.31      3.38 o 
   4  14   8        0.01       -1.91      3.91 o 
  -4  15   8        7.09        4.11      2.34 o 
  -3  15   8      179.85      177.64      6.84 o 
  -2  15   8       13.50        6.10      3.83 o 
  -1  15   8      146.20      149.20      6.27 o 
   0  15   8      171.76      179.74      6.72 o 
   1  15   8      851.60      850.60     18.76 o 
   2  15   8       80.74       79.12      4.40 o 
   3  15   8        2.43       -0.12      4.06 o 
  -4  16   8       70.16       70.49      3.74 o 
  -3  16   8       35.39       33.25      4.21 o 
  -2  16   8       38.80       33.12      4.05 o 
  -1  16   8      379.31      369.47      9.07 o 
   0  16   8      329.81      300.79     12.66 o 
   1  16   8      138.19      124.73      9.07 o 
   2  16   8       21.65       17.70      2.98 o 
   3  16   8      493.36      498.04     12.66 o 
  -4  17   8       52.06       50.96      3.03 o 
  -3  17   8       23.02       25.22      4.21 o 
  -2  17   8       99.61      102.13      5.96 o 
  -1  17   8       29.05       21.43      4.18 o 
   0  17   8      485.80      492.84     13.60 o 
   1  17   8      291.90      302.91     11.88 o 
   2  17   8       11.78        9.46      3.85 o 
   3  17   8        0.11       -0.76      5.47 o 
  -4  18   8       38.37       40.46      3.02 o 
  -3  18   8      245.22      228.27      7.70 o 
  -2  18   8      110.00      108.20      6.62 o 
  -1  18   8      134.26      140.02      6.72 o 
   0  18   8      260.62      261.53     19.23 o 
   1  18   8       29.94       14.38      5.94 o 
   2  18   8      119.29      118.14      5.52 o 
   3  18   8      191.94      192.52      7.36 o 
  -3  19   8       14.93       19.42      4.43 o 
  -2  19   8       10.36        7.89      4.21 o 
  -1  19   8       84.35       79.53      6.27 o 
   0  19   8        0.19       -4.13      4.13 o 
   1  19   8      298.63      317.61     12.19 o 
   2  19   8        9.61       10.61      6.72 o 
  -3  20   8       83.32       85.45      6.72 o 
  -2  20   8      246.97      282.48      8.59 o 
  -1  20   8      208.09      222.13      8.18 o 
   0  20   8       54.26       54.36      5.39 o 
   1  20   8        2.44       -1.15     10.00 o 
   2  20   8       51.70       50.04      5.31 o 
  -2  21   8       97.35      120.54      7.40 o 
  -1  21   8        1.56        2.57      4.72 o 
   0  21   8      139.38      132.37     13.91 o 
   1  21   8        4.08       -6.56      6.56 o 
  -1  22   8        1.07        3.65      4.94 o 
   0  22   8      151.37      143.99      7.60 o 
   1  22   8        0.19        5.00      6.25 o 
  -6   1   9       50.74       50.33      7.50 o 
  -5   1   9        2.66       -2.20      2.20 o 
  -4   1   9       16.12       13.30      1.26 o 
  -3   1   9      174.76      155.77      2.74 o 
  -2   1   9       64.81       42.28      2.67 o 
  -1   1   9       39.44       40.35      1.52 o 
   0   1   9     2007.89     2069.10     11.04 o 
   1   1   9        5.23        2.11      0.92 o 
   2   1   9      152.31      151.30      2.58 o 
   3   1   9        1.81        0.33      1.33 o 
   4   1   9      139.26      139.14      4.81 o 
   5   1   9        7.54        9.54      4.75 o 
  -6   2   9       30.21       31.26      7.19 o 
  -5   2   9      161.82      147.52      4.18 o 
  -4   2   9        6.45        2.88      1.25 o 
  -3   2   9        0.61       -0.15      1.16 o 
  -2   2   9     2529.76     2549.45     19.47 o 
  -1   2   9       12.00       10.28      1.05 o 
   0   2   9      133.79      126.05      1.66 o 
   1   2   9      274.94      279.93      4.35 o 
   2   2   9      578.26      574.48      4.69 o 
   3   2   9       80.11       78.28      2.52 o 
   4   2   9        4.26        2.04      2.36 o 
   5   2   9       15.26       16.49      7.82 o 
  -6   3   9        0.01       -1.11      4.08 o 
  -5   3   9        0.08       -2.47      2.47 o 
  -4   3   9      442.90      460.39      4.38 o 
  -3   3   9       14.53        7.81      1.25 o 
  -2   3   9     5593.96     5745.89     33.73 o 
  -1   3   9      548.95      520.38      4.83 o 
   0   3   9       56.87       49.72      1.53 o 
   1   3   9     1278.84     1411.76     12.06 o 
   2   3   9        5.72        5.31      1.15 o 
   3   3   9        2.75        4.05      1.36 o 
   4   3   9       49.92       38.48      2.51 o 
   5   3   9      198.77      201.89      8.84 o 
  -6   4   9       10.04        8.12      4.05 o 
  -5   4   9       98.36       97.68      4.48 o 
  -4   4   9      185.70      180.85      3.33 o 
  -3   4   9      595.70      589.23      5.17 o 
  -2   4   9     2867.04     2847.60     18.33 o 
  -1   4   9     1998.91     2090.08     15.84 o 
   0   4   9      410.06      457.46      4.39 o 
   1   4   9     3095.32     3142.65     21.94 o 
   2   4   9        0.05       -0.79      1.19 o 
   3   4   9        0.33       -0.35      1.43 o 
   4   4   9      555.05      588.34      8.08 o 
   5   4   9        4.98        4.82      3.40 o 
  -6   5   9        3.22        0.92      4.13 o 
  -5   5   9      706.89      715.71      9.40 o 
  -4   5   9       49.43       45.52      2.87 o 
  -3   5   9      617.84      611.57      4.91 o 
  -2   5   9       66.24       62.10      2.53 o 
  -1   5   9     1505.84     1486.29     14.04 o 
   0   5   9      540.53      593.80      6.33 o 
   1   5   9        6.42        1.81      0.97 o 
   2   5   9       26.59       19.69      1.37 o 
   3   5   9        0.80       -0.94      1.66 o 
   4   5   9       38.10       34.01      3.31 o 
   5   5   9       38.18       35.64      3.40 o 
  -6   6   9       40.71       48.38      5.31 o 
  -5   6   9      244.11      256.60      7.54 o 
  -4   6   9       98.01       90.89      2.60 o 
  -3   6   9       57.11       49.84      3.31 o 
  -2   6   9     1561.22     1599.17     13.91 o 
  -1   6   9        0.24        0.21      1.86 o 
   0   6   9       32.50       66.32      2.80 o 
   1   6   9      104.25      102.85      2.03 o 
   2   6   9      380.29      391.39      4.43 o 
   3   6   9      824.56      815.73      8.01 o 
   4   6   9      266.20      265.79      6.39 o 
   5   6   9        0.06       -2.93      3.20 o 
  -5   7   9        0.16       -0.55      2.63 o 
  -4   7   9       45.38       37.39      1.92 o 
  -3   7   9        9.63       13.21      2.00 o 
  -2   7   9       99.82      103.97      3.09 o 
  -1   7   9     1144.58     1083.37     12.72 o 
   0   7   9     3689.51     3903.01     38.96 o 
   1   7   9      329.14      345.59      3.19 o 
   2   7   9      182.96      172.74      3.48 o 
   3   7   9      616.73      574.65      6.33 o 
   4   7   9      312.74      330.69      7.26 o 
  -5   8   9        7.03        2.67      2.62 o 
  -4   8   9       28.49       28.27      1.75 o 
  -3   8   9     1091.41     1026.95      9.34 o 
  -2   8   9       54.03       58.00      3.03 o 
  -1   8   9      267.74      278.50      5.31 o 
   0   8   9       86.81      101.98      4.40 o 
   1   8   9      229.12      217.29      2.77 o 
   2   8   9     1329.67     1250.22     13.75 o 
   3   8   9       98.67       74.30      3.47 o 
   4   8   9      307.49      311.43      6.90 o 
  -5   9   9      129.81      125.42      7.26 o 
  -4   9   9      934.67      947.01      8.91 o 
  -3   9   9      145.95      132.28      3.81 o 
  -2   9   9       19.08        6.58      2.13 o 
  -1   9   9      803.01      765.86     11.91 o 
   0   9   9     1620.87     1558.89     20.72 o 
   1   9   9      742.25      764.41      7.02 o 
   2   9   9      430.03      388.80      4.63 o 
   3   9   9      198.18      174.07      5.42 o 
   4   9   9        8.63        4.93      3.68 o 
  -5  10   9       27.48       22.30      4.24 o 
  -4  10   9      126.25      135.67      3.43 o 
  -3  10   9      520.53      500.57      7.12 o 
  -2  10   9      114.74      105.78      5.03 o 
  -1  10   9        4.51        4.23      2.85 o 
   0  10   9       59.46       52.67      8.60 o 
   1  10   9      880.53      844.08     12.59 o 
   2  10   9      319.40      320.45      4.17 o 
   3  10   9       74.56       71.24      4.75 o 
   4  10   9       46.13       42.98      4.27 o 
  -5  11   9      190.49      215.04      7.28 o 
  -4  11   9       40.09       37.01      2.63 o 
  -3  11   9        6.70        4.73      2.41 o 
  -2  11   9       67.77       59.68      4.75 o 
  -1  11   9     3232.29     3104.90     39.45 o 
   0  11   9        3.48       -0.40      3.00 o 
   1  11   9       10.38        5.67      2.13 o 
   2  11   9      649.52      615.53      7.13 o 
   3  11   9     1261.71     1205.29     17.80 o 
   4  11   9       54.69       68.92      5.31 o 
  -5  12   9       56.82       67.32      5.63 o 
  -4  12   9      105.20      103.45      3.47 o 
  -3  12   9       23.03       19.07      2.66 o 
  -2  12   9      681.67      702.10     15.63 o 
  -1  12   9      603.51      570.02     13.13 o 
   0  12   9      778.12      734.32     11.91 o 
   1  12   9      176.74      172.30      5.47 o 
   2  12   9       72.16       56.25      3.60 o 
   3  12   9      885.47      856.27     13.93 o 
   4  12   9       79.74       69.93      5.53 o 
  -5  13   9      155.62      169.75      6.94 o 
  -4  13   9      101.18      109.74      3.77 o 
  -3  13   9       61.74       44.16      4.85 o 
  -2  13   9      176.99      145.72      5.92 o 
  -1  13   9        0.08        0.63      3.23 o 
   0  13   9      247.17      238.23      6.96 o 
   1  13   9       61.49       49.34      3.98 o 
   2  13   9      209.38      198.83      5.13 o 
   3  13   9       42.42       30.03      4.38 o 
   4  13   9      108.71      100.39      6.61 o 
  -5  14   9       99.53      125.76      6.62 o 
  -4  14   9      106.53      114.96      3.87 o 
  -3  14   9       89.15      107.69      5.63 o 
  -2  14   9       11.23        3.20      3.45 o 
  -1  14   9       22.97       17.64      3.60 o 
   0  14   9       60.76       54.32      5.78 o 
   1  14   9      689.92      676.48     16.26 o 
   2  14   9      287.86      292.18      6.05 o 
   3  14   9        9.72        7.50      3.52 o 
  -4  15   9      160.87      168.35      4.39 o 
  -3  15   9      106.81       83.86      6.08 o 
  -2  15   9        0.83       -3.10      3.52 o 
  -1  15   9       43.73       35.41      4.05 o 
   0  15   9      210.21      207.83      7.18 o 
   1  15   9      113.72      110.35      8.75 o 
   2  15   9       10.16        8.51      2.75 o 
   3  15   9        9.37        7.72      7.19 o 
  -4  16   9       17.29       18.69      2.59 o 
  -3  16   9       31.45       23.16      4.05 o 
  -2  16   9      199.30      197.77      6.94 o 
  -1  16   9       43.73       38.84      4.35 o 
   0  16   9        9.00        7.03      3.98 o 
   1  16   9       12.27        2.81      5.00 o 
   2  16   9      212.02      222.76      5.85 o 
   3  16   9        1.07        2.02      3.68 o 
  -4  17   9       73.57       78.45      4.07 o 
  -3  17   9      240.70      257.91      7.92 o 
  -2  17   9       86.63       84.45      6.18 o 
  -1  17   9      573.82      583.90     11.25 o 
   0  17   9      359.71      353.71     16.57 o 
   1  17   9       18.61       16.26      5.31 o 
   2  17   9        0.02       -0.08      2.85 o 
   3  17   9       37.75       29.75      4.35 o 
  -3  18   9       52.65       42.98      4.88 o 
  -2  18   9        0.29        1.46      4.13 o 
  -1  18   9        3.96        4.11      4.13 o 
   0  18   9      311.81      297.92      8.49 o 
   1  18   9      153.48      149.74     10.32 o 
   2  18   9        8.62        2.83      3.03 o 
  -3  19   9       77.04       93.53      6.72 o 
  -2  19   9       20.57       19.16      4.72 o 
  -1  19   9      129.75      134.07      6.94 o 
   0  19   9      360.10      342.86     16.72 o 
   1  19   9        6.21       -0.63      5.63 o 
   2  19   9      119.64      121.20      6.98 o 
  -3  20   9       39.29       34.12      4.88 o 
  -2  20   9        0.20        4.09      4.40 o 
  -1  20   9        4.34        1.48      4.35 o 
   0  20   9        3.62        5.13      4.72 o 
   1  20   9       79.47       66.24      6.03 o 
   2  20   9      160.98      160.44      9.67 o 
  -2  21   9       35.85       37.10      5.25 o 
  -1  21   9       39.18       31.60      6.10 o 
   0  21   9       58.46       50.37      5.47 o 
   1  21   9       11.80        3.56      6.59 o 
  -1  22   9        0.36       -1.56      4.94 o 
   0  22   9       44.05       41.48      5.51 o 
  -6   0  10        3.96       -6.25      6.25 o 
  -5   0  10        0.00       -3.45      3.45 o 
  -4   0  10      267.29      219.26      3.97 o 
  -3   0  10     1646.89     1584.98     14.84 o 
  -2   0  10      260.97      207.82      2.96 o 
  -1   0  10      246.38      230.26      3.96 o 
   0   0  10      131.43      141.37      2.15 o 
   1   0  10     2832.11     2853.11     40.53 o 
   2   0  10     4563.40     4481.78     53.97 o 
   3   0  10     1255.92     1258.89     18.34 o 
   4   0  10       21.91       20.37      3.52 o 
   5   0  10     1499.03     1644.30     35.95 o 
  -6   1  10       52.70       45.95      7.19 o 
  -5   1  10        1.10       -2.22      2.22 o 
  -4   1  10        0.00       -1.53      1.53 o 
  -3   1  10      591.33      547.73      4.86 o 
  -2   1  10      550.66      537.21      5.52 o 
  -1   1  10     2014.34     1990.94     13.34 o 
   0   1  10      369.87      315.33      2.44 o 
   1   1  10      179.51      147.27      2.24 o 
   2   1  10     3221.54     3169.44     25.11 o 
   3   1  10      282.15      272.56      3.73 o 
   4   1  10      340.67      331.01      6.19 o 
   5   1  10       48.09       49.24      5.53 o 
  -6   2  10       60.52       72.84      7.82 o 
  -5   2  10      273.03      291.15      5.28 o 
  -4   2  10       22.47       18.00      1.44 o 
  -3   2  10     1281.48     1249.36      9.35 o 
  -2   2  10        1.57        5.46      1.51 o 
  -1   2  10     3791.85     3797.34     26.26 o 
   0   2  10     2208.75     2124.16     15.70 o 
   1   2  10        5.50        4.11      0.98 o 
   2   2  10     5159.43     5178.84     33.69 o 
   3   2  10       51.04       47.56      2.02 o 
   4   2  10      290.17      282.03      5.94 o 
   5   2  10       43.50       50.91      5.41 o 
  -6   3  10      388.67      424.86      9.60 o 
  -5   3  10       36.85       41.43      4.96 o 
  -4   3  10       27.24       24.49      1.47 o 
  -3   3  10     1086.19     1091.70      8.30 o 
  -2   3  10     4054.49     4071.13     28.88 o 
  -1   3  10      275.63      237.13      3.03 o 
   0   3  10     1142.63     1155.70      8.19 o 
   1   3  10      470.27      445.69      3.48 o 
   2   3  10      465.08      455.12      4.45 o 
   3   3  10     1676.89     1728.61     15.61 o 
   4   3  10       18.14       19.83      2.80 o 
   5   3  10       59.21       63.28      5.63 o 
  -6   4  10       37.15       29.54      4.50 o 
  -5   4  10      180.67      178.26      4.95 o 
  -4   4  10      134.96      127.36      2.58 o 
  -3   4  10        0.22       -1.34      1.34 o 
  -2   4  10      146.88      143.43      2.25 o 
  -1   4  10      383.81      388.15      4.05 o 
   0   4  10       17.91       13.74      1.06 o 
   1   4  10      658.42      648.17      5.32 o 
   2   4  10        1.09        1.68      1.18 o 
   3   4  10      273.74      270.11      3.57 o 
   4   4  10       59.03       60.14      3.89 o 
  -6   5  10      122.72      135.07     10.32 o 
  -5   5  10      104.39      114.14      4.51 o 
  -4   5  10      236.38      235.87      3.44 o 
  -3   5  10     3590.49     3659.64     24.97 o 
  -2   5  10        0.81       -1.05      1.05 o 
  -1   5  10       45.03       40.89      1.94 o 
   0   5  10      477.95      465.37      7.15 o 
   1   5  10       10.08        3.47      1.06 o 
   2   5  10      251.34      272.16      3.35 o 
   3   5  10      163.37      146.52      3.35 o 
   4   5  10      358.08      380.89      7.63 o 
  -6   6  10      165.35      164.05      9.69 o 
  -5   6  10       19.03       26.66      3.65 o 
  -4   6  10       90.67       90.39      2.69 o 
  -3   6  10      230.35      207.04      3.33 o 
  -2   6  10        5.26        3.11      1.22 o 
  -1   6  10      697.28      726.18      9.21 o 
   0   6  10      985.88     1052.02      8.78 o 
   1   6  10      348.04      333.81      3.41 o 
   2   6  10       51.12       40.33      2.05 o 
   3   6  10      192.68      169.37      3.63 o 
   4   6  10       24.66       29.98      3.45 o 
  -5   7  10      194.21      189.34      5.19 o 
  -4   7  10       32.66       33.09      1.81 o 
  -3   7  10       24.76       19.02      1.63 o 
  -2   7  10        9.24       17.53      1.70 o 
  -1   7  10     1787.68     1733.12     19.36 o 
   0   7  10      849.19      830.19      9.51 o 
   1   7  10       45.97       40.00      1.91 o 
   2   7  10      144.94      148.57      3.29 o 
   3   7  10      433.29      437.91      7.54 o 
   4   7  10        8.16        4.09      3.08 o 
  -5   8  10       16.27        8.89      3.16 o 
  -4   8  10        0.08        0.20      1.59 o 
  -3   8  10      255.95      239.26      3.94 o 
  -2   8  10      690.43      688.46      7.32 o 
  -1   8  10     1102.68     1094.41     15.53 o 
   0   8  10      151.01      139.79      5.44 o 
   1   8  10      610.73      591.16      5.73 o 
   2   8  10      356.21      347.78      4.62 o 
   3   8  10        2.26        2.36      2.66 o 
   4   8  10      385.60      408.80      7.99 o 
  -5   9  10       20.99       16.95      3.79 o 
  -4   9  10       94.59       87.52      2.94 o 
  -3   9  10      192.02      191.13      4.76 o 
  -2   9  10      142.67      135.19      5.93 o 
  -1   9  10       71.55       85.67      6.41 o 
   0   9  10       20.64       17.54      4.69 o 
   1   9  10       44.42       39.78      1.81 o 
   2   9  10      137.26      101.12      2.71 o 
   3   9  10       44.92       30.55      3.03 o 
   4   9  10       12.58        7.89      3.83 o 
  -5  10  10      250.55      271.45      6.81 o 
  -4  10  10      447.90      446.61      5.47 o 
  -3  10  10      185.78      180.94      4.69 o 
  -2  10  10       56.98       54.77      4.31 o 
  -1  10  10       33.45       26.05      3.29 o 
   0  10  10       41.47       32.29      3.23 o 
   1  10  10       15.47       10.55      1.41 o 
   2  10  10       29.28       27.84      2.35 o 
   3  10  10        0.56       -1.03      3.38 o 
   4  10  10        8.64        6.88      3.83 o 
  -5  11  10        0.00        6.43      3.75 o 
  -4  11  10        0.20        2.67      2.07 o 
  -3  11  10       20.35       16.93      2.66 o 
  -2  11  10        0.49       -3.23      3.23 o 
  -1  11  10      524.61      517.01     10.32 o 
   0  11  10      764.82      738.92     15.32 o 
   1  11  10      263.59      251.17      4.14 o 
   2  11  10       12.85        8.21      1.93 o 
   3  11  10      122.89      122.25      6.00 o 
   4  11  10        4.57        2.77      4.69 o 
  -5  12  10        2.79        3.57      3.98 o 
  -4  12  10      313.89      319.43      5.14 o 
  -3  12  10        0.56        1.53      2.54 o 
  -2  12  10      178.47      181.05      6.14 o 
  -1  12  10      174.39      163.34      6.25 o 
   0  12  10      399.46      385.57     17.04 o 
   1  12  10      388.76      381.55      6.35 o 
   2  12  10       17.30       10.12      2.60 o 
   3  12  10        0.12       -0.08      3.29 o 
   4  12  10        3.86        4.20      5.78 o 
  -5  13  10        0.00        4.22      3.98 o 
  -4  13  10        0.34        2.08      2.21 o 
  -3  13  10      828.71      791.78     10.34 o 
  -2  13  10      189.16      187.04      6.62 o 
  -1  13  10        0.14       -0.90      3.29 o 
   0  13  10     1456.00     1422.76     20.18 o 
   1  13  10      844.20      852.99     16.10 o 
   2  13  10       87.42       93.53      4.30 o 
   3  13  10       48.22       60.78     10.00 o 
   4  13  10      116.64      123.48      9.38 o 
  -4  14  10       34.39       35.48      3.20 o 
  -3  14  10       58.11       48.38      7.19 o 
  -2  14  10       24.53       24.55      3.91 o 
  -1  14  10        6.13        5.84      3.68 o 
   0  14  10      357.01      347.17      8.27 o 
   1  14  10       45.03       40.91      4.13 o 
   2  14  10        0.11       -2.53      2.53 o 
   3  14  10       74.60       85.35      5.29 o 
  -4  15  10      118.73      120.30      4.15 o 
  -3  15  10       51.65       44.02      4.43 o 
  -2  15  10      388.46      379.02      8.68 o 
  -1  15  10      328.58      320.37      8.39 o 
   0  15  10      177.82      172.91      6.41 o 
   1  15  10      182.20      192.65      6.72 o 
   2  15  10       25.62       21.66      3.03 o 
   3  15  10      344.50      337.52      8.79 o 
  -4  16  10       19.86       19.23      2.67 o 
  -3  16  10        2.54       -2.05      3.91 o 
  -2  16  10        1.28       -2.88      3.83 o 
  -1  16  10       23.41       19.52      5.31 o 
   0  16  10      632.53      638.39     11.91 o 
   1  16  10      129.50      125.01      6.40 o 
   2  16  10      217.02      217.59      5.92 o 
   3  16  10       95.32       87.58      7.50 o 
  -4  17  10        0.61        3.25      2.65 o 
  -3  17  10      243.35      258.90      8.01 o 
  -2  17  10        1.44        4.08      3.98 o 
  -1  17  10      375.91      380.73      9.16 o 
   0  17  10        4.14       -3.19      3.98 o 
   1  17  10       13.58       10.39      4.35 o 
   2  17  10       77.12       80.18      4.46 o 
   3  17  10        7.16        5.00      5.00 o 
  -3  18  10        7.50        9.90      4.43 o 
  -2  18  10       43.21       42.60      4.80 o 
  -1  18  10      136.03      144.12      6.94 o 
   0  18  10        0.86       -0.33      4.06 o 
   1  18  10      210.86      201.33      9.85 o 
   2  18  10       10.38        7.75      3.13 o 
  -3  19  10       37.00       45.00      6.10 o 
  -2  19  10      156.80      152.86      7.03 o 
  -1  19  10       26.57       20.93      4.80 o 
   0  19  10      423.54      425.32     10.26 o 
   1  19  10       31.86       28.28      5.03 o 
   2  19  10      210.93      208.78     12.52 o 
  -2  20  10       81.09       79.33      8.75 o 
  -1  20  10      279.49      274.15      8.71 o 
   0  20  10       93.78       97.72      6.74 o 
   1  20  10       21.85       25.04      5.16 o 
  -2  21  10        8.67       10.29      4.75 o 
  -1  21  10       23.70       24.21      5.03 o 
   0  21  10       26.43       36.67      5.47 o 
   1  21  10        2.54        1.08      4.88 o 
  -1  22  10       53.85       64.29      5.78 o 
  -6   1  11       14.25       10.94      4.86 o 
  -5   1  11      129.78      151.39      5.05 o 
  -4   1  11        1.86        1.11      1.34 o 
  -3   1  11      195.96      193.94      2.84 o 
  -2   1  11      715.31      686.74      5.27 o 
  -1   1  11     1632.86     1646.00     11.22 o 
   0   1  11       96.54       61.07      1.32 o 
   1   1  11      734.53      684.47      7.81 o 
   2   1  11     1054.77     1052.60      9.43 o 
   3   1  11      163.42      168.16      4.43 o 
   4   1  11       82.85       74.10      5.19 o 
  -6   2  11      147.59      173.50     10.32 o 
  -5   2  11       48.84       39.01      4.56 o 
  -4   2  11       60.25       56.39      2.16 o 
  -3   2  11       34.82       31.21      2.52 o 
  -2   2  11      704.60      770.29      5.76 o 
  -1   2  11      486.78      479.81      5.46 o 
   0   2  11        0.10       -0.07      0.95 o 
   1   2  11       99.32       88.67      1.85 o 
   2   2  11      893.49      852.65      6.52 o 
   3   2  11       24.02       23.95      2.54 o 
   4   2  11        1.84        1.78      2.94 o 
  -6   3  11       12.64       10.16      7.66 o 
  -5   3  11      114.33      113.91      3.96 o 
  -4   3  11       12.07        8.87      1.44 o 
  -3   3  11      315.29      317.73      3.64 o 
  -2   3  11      685.92      699.86      4.91 o 
  -1   3  11       15.72       16.33      1.24 o 
   0   3  11      119.54      147.70      2.19 o 
   1   3  11        0.94        2.60      1.01 o 
   2   3  11      146.30      157.24      3.72 o 
   3   3  11       48.01       38.10      2.33 o 
   4   3  11       15.11       13.11      3.13 o 
  -6   4  11       16.96       17.21      5.00 o 
  -5   4  11        1.15       -0.16      2.47 o 
  -4   4  11       52.45       43.57      2.25 o 
  -3   4  11      158.48      147.93      2.72 o 
  -2   4  11      473.97      501.67      4.19 o 
  -1   4  11        0.66       -0.78      1.18 o 
   0   4  11     1399.61     1348.30     10.15 o 
   1   4  11      616.40      607.15      5.09 o 
   2   4  11      134.64      133.16      2.87 o 
   3   4  11        2.59        0.29      1.92 o 
   4   4  11       17.00       16.98      3.30 o 
  -6   5  11       53.94       48.83      4.80 o 
  -5   5  11       23.33       14.44      2.84 o 
  -4   5  11      244.89      254.40      3.66 o 
  -3   5  11       39.36       37.44      2.74 o 
  -2   5  11       33.76       28.30      1.34 o 
  -1   5  11        1.15       -1.19      1.19 o 
   0   5  11      396.71      420.18      4.76 o 
   1   5  11      903.18      845.21      6.77 o 
   2   5  11      221.65      229.09      3.67 o 
   3   5  11      246.91      213.63      4.84 o 
   4   5  11       63.07       59.07      3.86 o 
  -5   6  11      260.48      282.87      5.77 o 
  -4   6  11      136.81      137.59      3.15 o 
  -3   6  11      744.76      710.11      6.57 o 
  -2   6  11      369.80      378.78      4.38 o 
  -1   6  11     1393.51     1338.65     11.79 o 
   0   6  11      409.45      458.81      5.07 o 
   1   6  11      115.19      114.31      2.23 o 
   2   6  11        2.12        6.60      1.68 o 
   3   6  11       85.40      104.96      3.68 o 
   4   6  11      172.95      179.81      5.98 o 
  -5   7  11      164.36      173.36      6.72 o 
  -4   7  11       66.48       76.35      2.83 o 
  -3   7  11     1778.41     1775.16     13.91 o 
  -2   7  11      267.59      242.84      4.83 o 
  -1   7  11        1.10        0.27      2.05 o 
   0   7  11       29.50       25.13      1.71 o 
   1   7  11        3.17       13.24      1.68 o 
   2   7  11      807.61      724.49      7.17 o 
   3   7  11      489.40      492.77      6.68 o 
   4   7  11       43.38       44.78      3.76 o 
  -5   8  11       18.95       14.20      2.82 o 
  -4   8  11      664.17      681.40      6.68 o 
  -3   8  11      960.24      932.25      8.78 o 
  -2   8  11       82.93       70.84      2.90 o 
  -1   8  11      846.82      813.97     12.45 o 
   0   8  11      331.11      338.64      5.10 o 
   1   8  11        8.03       15.99      1.82 o 
   2   8  11      241.76      222.95      3.83 o 
   3   8  11        0.30       -2.27      2.27 o 
   4   8  11       16.72       11.69      3.31 o 
  -5   9  11       52.74       43.71      4.96 o 
  -4   9  11      163.81      167.86      3.44 o 
  -3   9  11       27.64       26.29      3.99 o 
  -2   9  11       40.23       35.66      1.84 o 
  -1   9  11      163.65      167.34      5.41 o 
   0   9  11       46.52       43.65      7.19 o 
   1   9  11     1845.12     1729.63     15.81 o 
   2   9  11       19.34        8.01      1.84 o 
   3   9  11        5.19        2.70      2.41 o 
   4   9  11       63.07       63.46      6.25 o 
  -5  10  11      116.96      123.89      5.41 o 
  -4  10  11       22.29       21.67      2.43 o 
  -3  10  11       29.34       22.97      2.77 o 
  -2  10  11      240.02      232.11      6.45 o 
  -1  10  11     1463.22     1406.91     32.51 o 
   0  10  11        1.30       -0.92      3.15 o 
   1  10  11      298.17      288.28      3.78 o 
   2  10  11      201.94      174.10      3.77 o 
   3  10  11      289.13      265.75      5.97 o 
   4  10  11      400.70      462.75     12.19 o 
  -5  11  11      175.97      182.87      7.50 o 
  -4  11  11      142.58      142.34      3.95 o 
  -3  11  11      128.75      129.01      4.65 o 
  -2  11  11      436.46      398.92      8.39 o 
  -1  11  11     1167.15     1138.95     16.76 o 
   0  11  11     2064.18     1979.07     26.36 o 
   1  11  11       16.44       12.69      1.58 o 
   2  11  11      188.86      212.05      4.45 o 
   3  11  11      251.54      250.95      8.44 o 
   4  11  11       61.73       64.30      5.03 o 
  -5  12  11      111.66      133.88      8.44 o 
  -4  12  11        5.18        2.92      2.23 o 
  -3  12  11        8.68        4.73      2.66 o 
  -2  12  11        0.13       -3.15      3.15 o 
  -1  12  11      252.08      248.24      9.38 o 
   0  12  11     1416.99     1420.39     20.06 o 
   1  12  11       13.64        6.98      2.44 o 
   2  12  11       27.16       20.63      2.50 o 
   3  12  11      373.76      374.67     11.41 o 
   4  12  11        2.52        2.81      5.00 o 
  -5  13  11       48.05       55.10      5.00 o 
  -4  13  11       72.51       90.94      3.73 o 
  -3  13  11      335.14      319.78      6.25 o 
  -2  13  11        0.40        1.03      3.68 o 
  -1  13  11      411.65      406.82      8.93 o 
   0  13  11      190.88      187.44      6.50 o 
   1  13  11      688.28      676.73     11.69 o 
   2  13  11      218.84      199.94      4.78 o 
   3  13  11       13.34        8.04      3.75 o 
  -4  14  11      281.58      325.06      5.60 o 
  -3  14  11       61.91       76.17      4.39 o 
  -2  14  11      194.95      186.95      6.52 o 
  -1  14  11        0.04       -3.64      3.64 o 
   0  14  11     1130.95     1088.79     22.98 o 
   1  14  11        6.31        3.88      3.83 o 
   2  14  11      356.67      368.82      6.06 o 
   3  14  11      145.75      138.87      6.59 o 
  -4  15  11       19.15       18.02      2.63 o 
  -3  15  11       60.13       56.89      3.76 o 
  -2  15  11       24.86       28.34      4.35 o 
  -1  15  11       45.13       42.72      4.43 o 
   0  15  11       32.56       27.94      4.35 o 
   1  15  11       13.70       12.75      4.05 o 
   2  15  11       13.08        6.30      2.62 o 
   3  15  11        3.36        4.91      3.75 o 
  -4  16  11       29.50       29.32      2.83 o 
  -3  16  11      154.41      149.61      7.66 o 
  -2  16  11        8.40        2.70      4.05 o 
  -1  16  11      775.93      754.07     13.34 o 
   0  16  11      163.96      157.67      6.94 o 
   1  16  11      147.91      148.90      9.22 o 
   2  16  11      191.58      188.61      5.11 o 
   3  16  11      128.35      119.72      6.59 o 
  -4  17  11       13.32       15.18      2.72 o 
  -3  17  11       56.75       40.01      6.25 o 
  -2  17  11      279.86      272.42     10.16 o 
  -1  17  11       99.89       94.13      6.40 o 
   0  17  11      118.50      119.26      7.07 o 
   1  17  11        7.42        3.24      4.13 o 
   2  17  11       18.67       15.43      2.95 o 
  -3  18  11       59.15       56.99      5.18 o 
  -2  18  11       25.82       26.76      4.80 o 
  -1  18  11      149.94      146.57      7.03 o 
   0  18  11        6.99        7.52      4.58 o 
   1  18  11       72.60       65.94      5.33 o 
   2  18  11       89.94       94.93      4.35 o 
  -3  19  11      218.85      226.66      8.36 o 
  -2  19  11      114.47      108.75      6.81 o 
  -1  19  11       13.51       12.66      4.66 o 
   0  19  11      225.42      231.16      8.27 o 
   1  19  11      170.11      160.27      7.51 o 
   2  19  11        6.00        2.29      3.36 o 
  -2  20  11        8.11        9.04      4.63 o 
  -1  20  11       99.36      105.06      7.29 o 
   0  20  11       99.78      103.44      7.52 o 
   1  20  11        9.93        4.57      7.03 o 
  -2  21  11      103.31      115.41      7.51 o 
  -1  21  11       12.04       10.66      5.31 o 
   0  21  11       46.08       38.10      8.75 o 
  -6   0  12       34.87       40.01      8.13 o 
  -5   0  12       32.47       21.09      5.63 o 
  -4   0  12       33.58       21.76      5.13 o 
  -3   0  12     1412.49     1417.10     13.54 o 
  -2   0  12      521.07      489.48      6.15 o 
  -1   0  12     2048.55     2098.16     19.94 o 
   0   0  12     1609.03     1605.47     15.21 o 
   1   0  12      614.58      576.54      7.23 o 
   2   0  12     3385.44     3414.29     52.20 o 
   3   0  12       35.15       25.94      3.12 o 
   4   0  12     1414.53     1532.70     33.14 o 
  -6   1  12      159.81      188.31      8.29 o 
  -5   1  12       43.82       36.76      4.20 o 
  -4   1  12      437.70      454.88      4.60 o 
  -3   1  12       89.67       76.08      2.27 o 
  -2   1  12        4.76        2.74      0.97 o 
  -1   1  12     1756.25     1849.89     15.11 o 
   0   1  12        2.39       -0.84      0.84 o 
   1   1  12      970.31      941.10      7.57 o 
   2   1  12       47.05       51.67      2.42 o 
   3   1  12       22.13       18.17      2.10 o 
   4   1  12       16.08       28.98      4.64 o 
  -6   2  12      462.53      512.98     15.94 o 
  -5   2  12       86.32       82.43      3.91 o 
  -4   2  12       16.06       14.90      1.54 o 
  -3   2  12       40.38       36.53      1.62 o 
  -2   2  12      830.62      752.80      6.26 o 
  -1   2  12     3832.53     3811.29     28.19 o 
   0   2  12      799.27      839.79      6.73 o 
   1   2  12       17.02       21.18      1.26 o 
   2   2  12      647.33      649.45      5.78 o 
   3   2  12     1189.16     1212.48     18.32 o 
   4   2  12       30.32       39.51      4.86 o 
  -6   3  12       57.05       51.89      8.13 o 
  -5   3  12      646.23      715.53      8.45 o 
  -4   3  12       34.57       34.42      1.74 o 
  -3   3  12       79.67       77.37      2.30 o 
  -2   3  12     1267.61     1226.09      8.59 o 
  -1   3  12      458.34      411.45      4.31 o 
   0   3  12     2436.45     2490.71     20.23 o 
   1   3  12        9.17       10.74      1.15 o 
   2   3  12        2.10       -0.26      1.13 o 
   3   3  12       98.46       97.72      4.69 o 
   4   3  12      553.06      561.13     12.16 o 
  -6   4  12       13.03        7.19      6.41 o 
  -5   4  12       41.94       30.78      2.87 o 
  -4   4  12      215.27      212.68      3.32 o 
  -3   4  12      204.95      209.95      3.08 o 
  -2   4  12      264.32      252.12      2.76 o 
  -1   4  12      666.27      623.96      5.73 o 
   0   4  12      156.91      165.44      2.59 o 
   1   4  12      477.69      454.77      3.91 o 
   2   4  12      551.41      560.80      5.26 o 
   3   4  12       49.67       49.55      4.02 o 
   4   4  12       15.61       14.07      4.42 o 
  -5   5  12      100.61       92.56      4.70 o 
  -4   5  12      318.03      325.14      4.17 o 
  -3   5  12      712.91      681.96      5.98 o 
  -2   5  12      129.74      145.98      2.37 o 
  -1   5  12        3.71        3.38      1.29 o 
   0   5  12      990.00     1023.13      9.41 o 
   1   5  12      455.24      421.04      4.44 o 
   2   5  12      122.98      110.56      2.97 o 
   3   5  12       45.92       43.58      3.26 o 
   4   5  12       84.87       79.55      4.80 o 
  -5   6  12        1.81        0.97      2.52 o 
  -4   6  12      180.77      181.46      3.38 o 
  -3   6  12        0.74       -1.52      1.52 o 
  -2   6  12      115.75      112.17      2.56 o 
  -1   6  12        3.43        0.16      1.34 o 
   0   6  12      233.04      233.00      3.49 o 
   1   6  12       84.06       73.91      2.32 o 
   2   6  12      188.34      191.23      3.64 o 
   3   6  12        9.94        8.75      2.80 o 
   4   6  12        3.57        0.85      3.22 o 
  -5   7  12       17.48       15.83      3.20 o 
  -4   7  12       11.75        6.54      1.71 o 
  -3   7  12       57.85       45.00      2.17 o 
  -2   7  12        2.61        1.68      1.43 o 
  -1   7  12     1243.64     1223.23     11.60 o 
   0   7  12      171.93      215.56      3.43 o 
   1   7  12       32.18       30.71      1.74 o 
   2   7  12      193.87      225.18      3.90 o 
   3   7  12       64.64       70.03      3.90 o 
   4   7  12      190.81      196.22      6.21 o 
  -5   8  12       15.14       13.61      2.20 o 
  -4   8  12      386.85      385.76      4.79 o 
  -3   8  12      368.07      367.18      4.58 o 
  -2   8  12      445.71      425.82      5.52 o 
  -1   8  12     1240.84     1200.14     17.08 o 
   0   8  12      628.88      620.78      6.47 o 
   1   8  12       45.45       37.54      2.01 o 
   2   8  12        7.39        9.18      1.85 o 
   3   8  12       76.62       76.43      4.39 o 
   4   8  12       24.35       22.77      3.50 o 
  -5   9  12       34.95       35.22      2.57 o 
  -4   9  12        2.31        4.58      1.83 o 
  -3   9  12       14.71       15.79      2.26 o 
  -2   9  12        2.85        3.28      2.53 o 
  -1   9  12       49.35       41.55      3.60 o 
   0   9  12       16.53        4.68      3.15 o 
   1   9  12       47.95       30.36      2.66 o 
   2   9  12       41.88       28.05      2.12 o 
   3   9  12        0.49        0.75      2.71 o 
   4   9  12       18.74       10.06      4.05 o 
  -5  10  12       19.63       19.28      2.75 o 
  -4  10  12      316.37      330.83      4.91 o 
  -3  10  12       75.17       76.49      4.14 o 
  -2  10  12       16.82       14.43      2.78 o 
  -1  10  12      531.65      527.17      9.70 o 
   0  10  12      199.40      196.13     10.63 o 
   1  10  12      294.87      275.97      4.34 o 
   2  10  12      122.49      108.20      3.79 o 
   3  10  12      128.62      145.69      4.57 o 
   4  10  12       18.54       23.21      4.35 o 
  -5  11  12        0.41        1.11      2.71 o 
  -4  11  12       42.77       30.60      2.27 o 
  -3  11  12      216.81      198.74      5.03 o 
  -2  11  12       90.97       92.62      5.47 o 
  -1  11  12      487.06      497.21      9.72 o 
   0  11  12       41.54       33.97      8.13 o 
   1  11  12       30.64       28.85      2.90 o 
   2  11  12       21.28       20.95      2.43 o 
   3  11  12        0.71       -2.77      2.98 o 
  -5  12  12        7.14        8.49      3.30 o 
  -4  12  12        0.45       -1.09      2.29 o 
  -3  12  12       61.43       58.65      3.71 o 
  -2  12  12        1.58       -0.16      3.52 o 
  -1  12  12      106.32      108.20      5.83 o 
   0  12  12       49.08       42.60      6.41 o 
   1  12  12        7.81        4.08      2.38 o 
   2  12  12       17.97       17.02      2.48 o 
   3  12  12       18.80       17.42      3.31 o 
  -4  13  12      433.47      440.05      8.89 o 
  -3  13  12        0.08        2.31      2.85 o 
  -2  13  12      769.70      747.87     12.77 o 
  -1  13  12      494.05      481.93     13.60 o 
   0  13  12        0.97       -0.77      3.60 o 
   1  13  12     1096.72     1100.57     22.72 o 
   2  13  12        0.17       -2.33      2.33 o 
   3  13  12        6.75        8.50      3.26 o 
  -4  14  12        3.97        7.17      2.51 o 
  -3  14  12      311.93      310.55      6.44 o 
  -2  14  12        2.15        1.25      3.75 o 
  -1  14  12        3.39        3.44      3.75 o 
   0  14  12       90.95       89.86      5.96 o 
   1  14  12       74.11       73.10      4.09 o 
   2  14  12      122.82      111.97      4.22 o 
   3  14  12       95.01      110.38      5.23 o 
  -4  15  12        2.19        3.05      2.51 o 
  -3  15  12        0.64        0.87      3.03 o 
  -2  15  12      106.57      103.15      6.14 o 
  -1  15  12      729.58      719.98     12.92 o 
   0  15  12        9.61        4.93      3.91 o 
   1  15  12        4.72        3.29      2.71 o 
   2  15  12      493.78      495.81     12.68 o 
   3  15  12       28.31       22.41      3.63 o 
  -4  16  12       85.23       90.20      4.15 o 
  -3  16  12       51.93       38.59      3.53 o 
  -2  16  12       71.57       67.73      8.44 o 
  -1  16  12       98.15      110.42      7.82 o 
   0  16  12      232.54      237.74      7.96 o 
   1  16  12        4.82        6.84      4.13 o 
   2  16  12        6.52        3.80      2.80 o 
  -3  17  12        3.42        7.42      4.35 o 
  -2  17  12      104.39      103.33      9.07 o 
  -1  17  12       14.34       14.87      7.03 o 
   0  17  12      333.25      311.95     15.32 o 
   1  17  12      202.32      206.24     12.04 o 
   2  17  12       55.18       59.29      3.65 o 
  -3  18  12      255.22      305.75      9.12 o 
  -2  18  12       72.25       70.26      5.47 o 
  -1  18  12       95.56       94.63      9.07 o 
   0  18  12       48.74       41.72     10.47 o 
   1  18  12        5.74        7.00      4.58 o 
   2  18  12      523.07      536.09     10.60 o 
  -3  19  12      106.49      119.54      7.66 o 
  -2  19  12       11.46       15.76      5.94 o 
  -1  19  12       96.04      101.44      7.29 o 
   0  19  12       13.19        9.23      4.72 o 
   1  19  12      320.21      349.38      9.50 o 
  -2  20  12       97.29       77.71     10.16 o 
  -1  20  12       16.83       21.52      5.03 o 
   0  20  12        0.29       -0.15      4.94 o 
   1  20  12        9.20        2.94      8.00 o 
  -1  21  12        0.75        4.76      4.88 o 
   0  21  12      133.60      141.51      7.84 o 
  -6   1  13       55.69       57.37      5.85 o 
  -5   1  13       10.08        6.04      2.01 o 
  -4   1  13        2.57        2.43      1.48 o 
  -3   1  13        4.26       -0.69      1.31 o 
  -2   1  13        0.17       -0.97      0.97 o 
  -1   1  13      959.44      936.44      7.88 o 
   0   1  13       40.43       36.02      1.44 o 
   1   1  13      732.74      713.44      6.62 o 
   2   1  13        4.03        1.45      1.44 o 
   3   1  13       14.02       13.11      2.65 o 
   4   1  13       16.19       12.35      4.42 o 
  -6   2  13        1.24        3.75      7.19 o 
  -5   2  13        8.25        6.13      1.81 o 
  -4   2  13       22.26       20.08      1.64 o 
  -3   2  13        2.71       -1.36      1.36 o 
  -2   2  13        9.45        8.10      1.09 o 
  -1   2  13      231.11      252.68      3.32 o 
   0   2  13      675.87      652.22      5.62 o 
   1   2  13      298.46      267.84      3.29 o 
   2   2  13      808.46      809.41      6.88 o 
   3   2  13      407.78      416.06      9.83 o 
   4   2  13        4.54       11.57      4.42 o 
  -5   3  13        0.46        0.75      1.83 o 
  -4   3  13      146.84      142.02      2.94 o 
  -3   3  13       85.93       80.86      2.53 o 
  -2   3  13       54.16       49.18      1.68 o 
  -1   3  13      129.80      133.90      2.61 o 
   0   3  13      573.72      557.80      5.70 o 
   1   3  13      188.87      177.59      2.66 o 
   2   3  13      194.65      189.07      2.98 o 
   3   3  13       61.27       60.18      4.53 o 
   4   3  13      130.75      168.19      8.91 o 
  -5   4  13       40.63       39.77      2.99 o 
  -4   4  13        8.65        6.99      1.58 o 
  -3   4  13     2336.35     2347.95     17.30 o 
  -2   4  13      151.41      159.42      2.90 o 
  -1   4  13       14.54       11.94      1.30 o 
   0   4  13      820.18      810.05      6.67 o 
   1   4  13     1205.24     1175.96     11.08 o 
   2   4  13        3.99        2.38      1.48 o 
   3   4  13       50.45       49.76      3.45 o 
   4   4  13       43.74       37.81      4.75 o 
  -5   5  13       11.24        8.01      2.04 o 
  -4   5  13       49.84       41.65      2.10 o 
  -3   5  13     1001.61      991.57      8.86 o 
  -2   5  13      362.57      356.28      4.71 o 
  -1   5  13      357.48      340.96      3.98 o 
   0   5  13      326.13      322.20      3.59 o 
   1   5  13       10.17        5.63      1.58 o 
   2   5  13       36.79       39.94      1.90 o 
   3   5  13      409.32      409.89      7.36 o 
   4   5  13        7.27        7.50      4.31 o 
  -5   6  13      365.33      394.59      5.62 o 
  -4   6  13       79.50       75.01      2.83 o 
  -3   6  13      478.51      458.61      4.98 o 
  -2   6  13     1554.40     1523.64     16.44 o 
  -1   6  13      149.76      144.36      2.75 o 
   0   6  13      916.87      924.46      7.56 o 
   1   6  13      100.18       80.81      2.44 o 
   2   6  13      266.04      291.63      4.25 o 
   3   6  13      423.71      471.43      7.95 o 
   4   6  13      122.55      123.09      5.88 o 
  -5   7  13       14.15       12.98      2.48 o 
  -4   7  13        0.20       -1.67      1.67 o 
  -3   7  13      142.52      140.48      3.17 o 
  -2   7  13      152.27      157.69      3.03 o 
  -1   7  13      176.75      162.87      3.50 o 
   0   7  13        1.20        0.79      1.44 o 
   1   7  13       13.73        9.43      2.03 o 
   2   7  13       48.76       41.76      2.23 o 
   3   7  13      276.31      279.96      6.34 o 
   4   7  13       59.71       61.50      4.09 o 
  -5   8  13        0.05        0.73      2.33 o 
  -4   8  13      711.37      741.36      7.22 o 
  -3   8  13      217.85      234.78      3.96 o 
  -2   8  13      283.88      322.60      5.26 o 
  -1   8  13      234.12      241.80      4.38 o 
   0   8  13      135.37      117.33      2.87 o 
   1   8  13      908.87      877.68     11.46 o 
   2   8  13       28.17       24.92      2.09 o 
   3   8  13        0.53       -2.33      2.85 o 
   4   8  13        9.22       13.19      3.50 o 
  -5   9  13        3.42        8.88      3.25 o 
  -4   9  13       97.01       95.61      3.32 o 
  -3   9  13      502.68      544.17      7.18 o 
  -2   9  13      364.41      331.07      6.13 o 
  -1   9  13      249.74      249.50      6.72 o 
   0   9  13      830.05      797.22      8.03 o 
   1   9  13      573.26      539.44      6.36 o 
   2   9  13     1965.59     1918.77     19.48 o 
   3   9  13       38.80       34.81      3.88 o 
   4   9  13      178.16      204.23      6.53 o 
  -5  10  13        2.22        2.54      2.71 o 
  -4  10  13      432.81      423.24      5.61 o 
  -3  10  13      124.32      138.57      4.27 o 
  -2  10  13      413.78      405.62      6.94 o 
  -1  10  13      427.53      426.80      8.81 o 
   0  10  13       19.48       13.20      3.61 o 
   1  10  13       18.91       26.02      3.38 o 
   2  10  13      331.27      309.13      4.73 o 
   3  10  13        0.87       -1.91      2.94 o 
  -5  11  13      155.56      169.07      8.53 o 
  -4  11  13       24.31       23.05      2.62 o 
  -3  11  13        7.46        4.85      2.76 o 
  -2  11  13       30.87       20.30      2.93 o 
  -1  11  13     1149.42     1147.07     17.08 o 
   0  11  13        7.65        3.95      4.69 o 
   1  11  13      667.73      627.26      8.45 o 
   2  11  13      331.64      299.54      8.57 o 
   3  11  13      400.11      413.33      9.31 o 
  -5  12  13      109.07      124.03      4.89 o 
  -4  12  13        0.87       -2.50      2.50 o 
  -3  12  13      105.80       96.02      4.57 o 
  -2  12  13      244.37      248.29      7.16 o 
  -1  12  13      179.09      167.57      7.66 o 
   0  12  13      489.98      481.45     10.00 o 
   1  12  13        0.87        0.09      2.48 o 
   2  12  13      592.52      564.92      9.58 o 
   3  12  13       68.42       69.40      5.53 o 
  -4  13  13        1.58       -0.59      2.45 o 
  -3  13  13        2.55        2.96      3.87 o 
  -2  13  13      503.52      505.73     10.23 o 
  -1  13  13      313.67      310.34      8.05 o 
   0  13  13        1.62       -0.69      4.53 o 
   1  13  13      166.61      162.66      4.81 o 
   2  13  13       74.26       76.30      3.74 o 
   3  13  13        4.42        1.61      3.75 o 
  -4  14  13       49.37       58.49      5.28 o 
  -3  14  13      295.83      318.07      6.63 o 
  -2  14  13       49.83       47.92      4.35 o 
  -1  14  13      177.90      173.50      6.84 o 
   0  14  13        4.15        2.10      3.96 o 
   1  14  13      448.19      464.07      7.44 o 
   2  14  13        8.31        1.08      2.68 o 
   3  14  13      145.08      164.69      7.14 o 
  -4  15  13       50.13       53.28      3.17 o 
  -3  15  13        7.06        7.64      3.22 o 
  -2  15  13       42.43       40.43      4.66 o 
  -1  15  13       34.76       30.68      4.43 o 
   0  15  13        9.83        5.07      5.31 o 
   1  15  13       67.49       75.86      4.31 o 
   2  15  13       77.66       72.68      4.92 o 
  -4  16  13        2.33        0.12      2.59 o 
  -3  16  13        1.58        7.32      3.17 o 
  -2  16  13       30.60       30.81      5.47 o 
  -1  16  13        0.03        2.21      4.08 o 
   0  16  13       30.94       27.81      5.31 o 
   1  16  13       20.70       19.53      3.11 o 
   2  16  13       14.07       13.01      2.93 o 
  -3  17  13        1.69        2.94      4.01 o 
  -2  17  13        1.46        0.99      4.21 o 
  -1  17  13       34.74       31.92      5.47 o 
   0  17  13       74.68       69.26      5.25 o 
   1  17  13        3.48       -0.30      3.01 o 
   2  17  13       10.41        6.39      2.92 o 
  -3  18  13        4.28        3.49      4.04 o 
  -2  18  13        0.25       -1.05      4.43 o 
  -1  18  13       34.81       37.19      7.35 o 
   0  18  13       63.36       49.74      5.39 o 
   1  18  13        8.00        5.73      3.19 o 
  -2  19  13       96.54      108.25      7.28 o 
  -1  19  13      586.92      601.29     28.13 o 
   0  19  13      115.98      113.68      7.52 o 
   1  19  13        7.76        9.28      3.45 o 
  -2  20  13       45.55       42.96      6.10 o 
  -1  20  13       37.47       30.95      5.11 o 
   0  20  13       26.09       24.61      8.44 o 
  -5   0  14        0.51       -2.30      2.30 o 
  -4   0  14     1138.30     1094.80     13.65 o 
  -3   0  14       88.34       90.68      6.11 o 
  -2   0  14      353.96      375.37      5.73 o 
  -1   0  14        4.12        3.44      1.81 o 
   0   0  14      295.06      258.53      4.47 o 
   1   0  14    10222.47    10230.35    120.09 o 
   2   0  14     1127.59     1126.20     13.25 o 
   3   0  14       51.63       48.77      6.25 o 
   4   0  14      195.93      220.70     12.50 o 
  -5   1  14       35.66       33.06      2.45 o 
  -4   1  14       10.93        2.07      1.81 o 
  -3   1  14      307.93      284.00      3.45 o 
  -2   1  14      564.27      541.25      5.12 o 
  -1   1  14       54.07       46.02      2.90 o 
   0   1  14       65.38       58.84      1.94 o 
   1   1  14     1845.97     1849.39     15.61 o 
   2   1  14       70.86       71.62      2.72 o 
   3   1  14       15.67       14.80      3.86 o 
   4   1  14      111.77      117.51      7.74 o 
  -5   2  14      227.20      249.51      3.58 o 
  -4   2  14      113.86      100.85      2.83 o 
  -3   2  14      168.34      161.44      3.89 o 
  -2   2  14        5.91        0.58      1.05 o 
  -1   2  14      180.15      157.05      2.26 o 
   0   2  14     1232.60     1243.91     11.93 o 
   1   2  14      903.49      877.08      7.33 o 
   2   2  14       64.55       67.80      3.17 o 
   3   2  14        4.98        5.94      3.76 o 
   4   2  14      608.63      636.58     13.37 o 
  -5   3  14        0.15       -1.63      1.63 o 
  -4   3  14      765.95      800.08      6.86 o 
  -3   3  14       26.21       14.40      2.26 o 
  -2   3  14      760.07      737.71      5.76 o 
  -1   3  14      491.47      419.65      4.51 o 
   0   3  14      150.94      135.42      3.00 o 
   1   3  14        4.55        0.89      1.51 o 
   2   3  14      589.91      584.97      6.46 o 
   3   3  14      645.25      661.52     12.71 o 
   4   3  14        9.19       10.16      4.42 o 
  -5   4  14       28.73       26.80      1.83 o 
  -4   4  14      287.35      296.60      3.91 o 
  -3   4  14      126.71      121.22      2.79 o 
  -2   4  14      216.32      213.42      3.06 o 
  -1   4  14      487.63      487.85      4.94 o 
   0   4  14      135.94      134.95      2.76 o 
   1   4  14       45.91       37.04      2.03 o 
   2   4  14       67.07       56.10      2.21 o 
   3   4  14       22.70       29.23      4.20 o 
   4   4  14        1.89        1.33      4.31 o 
  -5   5  14        8.40        5.50      1.75 o 
  -4   5  14       31.73       21.40      1.76 o 
  -3   5  14      893.68      903.26      7.46 o 
  -2   5  14       12.53        9.15      1.88 o 
  -1   5  14       89.37       81.59      2.52 o 
   0   5  14      713.33      741.89      7.42 o 
   1   5  14      212.77      199.53      3.34 o 
   2   5  14      361.70      369.05      4.34 o 
   3   5  14      230.52      230.17      6.16 o 
   4   5  14      104.19      102.98      7.62 o 
  -5   6  14       29.00       30.33      1.95 o 
  -4   6  14       72.68       54.23      2.49 o 
  -3   6  14      255.01      272.65      3.89 o 
  -2   6  14       13.05       10.13      1.98 o 
  -1   6  14      142.44      136.95      3.12 o 
   0   6  14      395.67      371.50      4.03 o 
   1   6  14      149.49      126.39      2.97 o 
   2   6  14       81.46       70.01      2.64 o 
   3   6  14       94.96       98.29      4.99 o 
   4   6  14        9.68       11.04      4.53 o 
  -5   7  14        0.98        1.10      1.88 o 
  -4   7  14      235.36      226.70      3.92 o 
  -3   7  14      133.45      131.69      3.14 o 
  -2   7  14      356.32      341.61      5.36 o 
  -1   7  14      101.56       89.39      2.84 o 
   0   7  14      460.89      463.15      4.66 o 
   1   7  14        1.88       -1.70      1.73 o 
   2   7  14       59.99       59.00      2.60 o 
   3   7  14      342.14      353.45      7.12 o 
   4   7  14       11.95       19.23      3.58 o 
  -5   8  14      201.35      236.74      5.08 o 
  -4   8  14       15.03       17.14      2.10 o 
  -3   8  14        1.89        1.26      1.79 o 
  -2   8  14     2525.32     2564.49     30.67 o 
  -1   8  14     1268.47     1243.48     10.96 o 
   0   8  14       55.87       57.61      2.54 o 
   1   8  14      650.92      624.57      7.03 o 
   2   8  14      468.21      452.26      5.79 o 
   3   8  14        0.15       -0.18      2.90 o 
  -5   9  14       19.46       20.04      2.94 o 
  -4   9  14       63.31       58.81      4.19 o 
  -3   9  14       62.23       69.06      3.76 o 
  -2   9  14       79.49       75.64      4.78 o 
  -1   9  14     1229.06     1226.18     12.59 o 
   0   9  14      567.55      563.54      6.29 o 
   1   9  14       10.37       10.81      2.29 o 
   2   9  14       45.96       39.39      2.40 o 
   3   9  14        0.14       -2.84      2.84 o 
  -5  10  14       54.74       69.89      4.46 o 
  -4  10  14       31.26       22.36      2.26 o 
  -3  10  14       34.40       26.82      2.61 o 
  -2  10  14      893.29      868.91      9.80 o 
  -1  10  14      940.87      944.98     12.07 o 
   0  10  14      107.31      100.64      6.19 o 
   1  10  14      173.41      182.30      6.56 o 
   2  10  14      733.39      758.71      7.85 o 
   3  10  14        0.19       -1.65      3.03 o 
  -5  11  14        7.60       11.54      3.02 o 
  -4  11  14      431.17      406.60      5.62 o 
  -3  11  14       49.61       43.53      3.61 o 
  -2  11  14       18.00       17.44      4.11 o 
  -1  11  14       14.56        8.95      3.52 o 
   0  11  14      145.66      143.71      4.06 o 
   1  11  14        0.17        2.99      2.44 o 
   2  11  14       43.05       39.38      2.44 o 
   3  11  14      276.09      284.87     17.82 o 
  -4  12  14       13.56       15.88      2.34 o 
  -3  12  14        7.62        5.01      2.82 o 
  -2  12  14       77.10       77.61      4.60 o 
  -1  12  14       13.60        8.75      3.91 o 
   0  12  14       49.15       43.46      3.68 o 
   1  12  14        0.07        3.42      2.49 o 
   2  12  14       24.77       33.08      2.82 o 
   3  12  14        6.31        4.79      3.91 o 
  -4  13  14        3.81        5.57      2.28 o 
  -3  13  14      227.96      239.37      5.88 o 
  -2  13  14       33.90       37.21      4.27 o 
  -1  13  14      116.33      109.97      6.27 o 
   0  13  14      326.02      353.27      8.62 o 
   1  13  14        1.90        1.37      3.21 o 
   2  13  14      427.75      433.01     10.17 o 
   3  13  14        7.67        5.71      4.22 o 
  -4  14  14       44.18       40.13      2.71 o 
  -3  14  14       24.74       15.72      3.17 o 
  -2  14  14       68.83       77.54      6.27 o 
  -1  14  14        0.09        5.18      5.63 o 
   0  14  14      241.72      244.75      7.51 o 
   1  14  14      256.73      246.16      5.70 o 
   2  14  14       20.25       18.81      2.98 o 
  -4  15  14      135.31      141.27      4.54 o 
  -3  15  14       15.85       11.67      3.32 o 
  -2  15  14      244.33      246.34      7.79 o 
  -1  15  14      124.84      108.75      6.41 o 
   0  15  14      316.13      301.86      8.39 o 
   1  15  14        8.24       10.00      2.82 o 
   2  15  14       25.41       24.54      3.00 o 
  -3  16  14        3.85        5.62      3.90 o 
  -2  16  14      100.49      111.88      6.88 o 
  -1  16  14      530.34      539.22     11.37 o 
   0  16  14       40.06       38.46     11.72 o 
   1  16  14        8.45        7.96      2.99 o 
   2  16  14       37.91       37.42      3.52 o 
  -3  17  14      296.23      291.56      6.78 o 
  -2  17  14        1.71       -4.50      4.50 o 
  -1  17  14        9.38       10.99      4.58 o 
   0  17  14       15.73       17.29      4.58 o 
   1  17  14       96.44      103.74      6.64 o 
  -3  18  14        3.63        4.34      3.60 o 
  -2  18  14      155.78      161.81      7.73 o 
  -1  18  14       43.61       36.89      7.03 o 
   0  18  14       52.71       51.50      9.38 o 
   1  18  14      196.79      199.07      6.10 o 
  -2  19  14       40.59       34.96      5.33 o 
  -1  19  14        8.26       17.83      5.03 o 
   0  19  14        9.98        9.45      4.88 o 
  -1  20  14       10.55       14.64      5.25 o 
  -5   1  15        0.16       -1.74      1.74 o 
  -4   1  15        7.01        2.70      1.85 o 
  -3   1  15       33.55       30.52      2.33 o 
  -2   1  15      506.64      481.15      4.84 o 
  -1   1  15       10.22        8.41      1.65 o 
   0   1  15        5.27        5.34      1.13 o 
   1   1  15      536.01      558.44      7.07 o 
   2   1  15      385.43      387.33      5.80 o 
   3   1  15        1.38        3.91      3.76 o 
   4   1  15      344.21      374.66     10.61 o 
  -5   2  15        5.75        2.95      2.03 o 
  -4   2  15      191.80      188.97      3.29 o 
  -3   2  15      222.69      203.64      3.09 o 
  -2   2  15     1233.89     1243.65      8.78 o 
  -1   2  15        0.08        2.07      1.62 o 
   0   2  15      117.49      119.57      2.86 o 
   1   2  15      377.55      383.75      4.40 o 
   2   2  15        4.91        2.99      2.12 o 
   3   2  15       41.82       39.70      4.42 o 
   4   2  15        0.59       -0.78      4.53 o 
  -5   3  15        3.79        0.04      1.73 o 
  -4   3  15      248.90      241.01      3.65 o 
  -3   3  15        8.88        8.34      1.43 o 
  -2   3  15      491.16      491.86      4.60 o 
  -1   3  15        5.48        4.43      1.41 o 
   0   3  15       48.20       47.22      2.28 o 
   1   3  15     1395.59     1414.25     12.15 o 
   2   3  15       61.57       55.80      2.72 o 
   3   3  15        7.65       12.19      3.98 o 
   4   3  15       34.27       30.97      5.08 o 
  -5   4  15        6.96        1.61      1.77 o 
  -4   4  15       81.22       88.50      2.83 o 
  -3   4  15       16.74       15.23      1.59 o 
  -2   4  15       51.91       48.45      2.98 o 
  -1   4  15       18.15       11.51      1.40 o 
   0   4  15      647.50      607.79      6.39 o 
   1   4  15      640.92      618.99      6.63 o 
   2   4  15      220.06      226.89      4.63 o 
   3   4  15       10.02        6.02      3.86 o 
   4   4  15       63.81       56.89      7.82 o 
  -5   5  15       57.97       67.39      3.65 o 
  -4   5  15      119.08      121.20      2.96 o 
  -3   5  15      321.68      317.71      3.94 o 
  -2   5  15       12.82        9.50      1.95 o 
  -1   5  15       22.55       15.69      1.45 o 
   0   5  15       17.28       16.13      1.79 o 
   1   5  15       16.79       14.08      1.63 o 
   2   5  15      132.73      121.99      2.97 o 
   3   5  15        4.06        7.82      3.98 o 
  -5   6  15      148.83      159.87      3.81 o 
  -4   6  15      174.00      166.57      3.55 o 
  -3   6  15       13.35       12.12      1.68 o 
  -2   6  15      281.88      298.78      4.52 o 
  -1   6  15     1225.78     1237.42     12.45 o 
   0   6  15       29.93       24.69      2.14 o 
   1   6  15        5.25        2.50      1.72 o 
   2   6  15       12.85       10.22      1.83 o 
   3   6  15      223.12      229.81      6.16 o 
  -5   7  15      109.88      126.02      3.60 o 
  -4   7  15        2.87        0.92      1.82 o 
  -3   7  15       11.50       11.43      1.86 o 
  -2   7  15      301.88      286.12      5.09 o 
  -1   7  15      388.84      401.97      5.62 o 
   0   7  15     1149.28     1130.73      9.77 o 
   1   7  15       96.96       84.40      2.95 o 
   2   7  15        0.18       -1.77      1.77 o 
   3   7  15        2.75       -1.72      2.90 o 
  -5   8  15        2.53        4.12      2.09 o 
  -4   8  15      100.86       98.67      3.99 o 
  -3   8  15      153.25      158.57      3.64 o 
  -2   8  15     1424.91     1439.12     14.55 o 
  -1   8  15      399.72      411.82      4.13 o 
   0   8  15      244.44      239.16      4.10 o 
   1   8  15       69.40       59.85      3.03 o 
   2   8  15       81.38       79.62      3.34 o 
   3   8  15      239.69      271.55      6.62 o 
  -5   9  15       20.84       18.66      2.42 o 
  -4   9  15      493.20      484.80      6.08 o 
  -3   9  15      329.82      347.95      4.92 o 
  -2   9  15      367.27      364.47      5.78 o 
  -1   9  15      337.55      353.38      4.32 o 
   0   9  15       26.07       23.87      1.74 o 
   1   9  15      538.80      555.13      6.66 o 
   2   9  15      180.05      187.32      4.03 o 
   3   9  15       25.08       18.81      3.21 o 
  -5  10  15      171.58      171.88      4.29 o 
  -4  10  15      125.86      110.54      3.74 o 
  -3  10  15       67.31       70.83      3.77 o 
  -2  10  15       63.82       68.33      3.67 o 
  -1  10  15      607.06      623.41      9.07 o 
   0  10  15       47.81       47.78      3.02 o 
   1  10  15      127.86      117.10      3.48 o 
   2  10  15       96.50       99.21      3.59 o 
   3  10  15       16.26       12.29      3.31 o 
  -4  11  15       24.38       31.66      2.45 o 
  -3  11  15        1.42        1.66      2.39 o 
  -2  11  15       12.24       10.39      2.34 o 
  -1  11  15       25.18       22.19      3.39 o 
   0  11  15      453.45      448.54      6.74 o 
   1  11  15        0.37        1.04      2.44 o 
   2  11  15      212.77      222.62      7.90 o 
   3  11  15       55.66       45.71      4.66 o 
  -4  12  15        1.20        0.81      2.15 o 
  -3  12  15       17.19       18.03      2.72 o 
  -2  12  15      226.44      226.33      5.93 o 
  -1  12  15      619.03      592.97     11.25 o 
   0  12  15        5.66        2.03      2.27 o 
   1  12  15       46.33       44.84      3.33 o 
   2  12  15       34.19       42.12      3.84 o 
   3  12  15      440.79      472.93     30.32 o 
  -4  13  15      171.60      188.94      4.43 o 
  -3  13  15       56.65       54.12      3.43 o 
  -2  13  15       19.68       18.75      3.44 o 
  -1  13  15      139.55      149.44      6.62 o 
   0  13  15        3.43        4.80      2.44 o 
   1  13  15      190.15      201.74      5.33 o 
   2  13  15        2.06        3.47      2.61 o 
  -4  14  15      176.69      176.90      4.48 o 
  -3  14  15      155.24      158.76      5.60 o 
  -2  14  15      107.62      103.32      6.74 o 
  -1  14  15      171.14      166.91      7.18 o 
   0  14  15      119.60      128.26      4.51 o 
   1  14  15       14.54       14.39      2.92 o 
   2  14  15      606.68      631.92     10.11 o 
  -4  15  15       28.18       31.81      2.75 o 
  -3  15  15       87.87       95.08      5.26 o 
  -2  15  15        1.60        0.64      4.27 o 
  -1  15  15        1.95        3.61      4.21 o 
   0  15  15      208.11      217.22      7.51 o 
   1  15  15       92.95       95.11      4.66 o 
   2  15  15       20.02       21.52      3.67 o 
  -3  16  15       42.33       37.63      3.90 o 
  -2  16  15        3.59        1.07      4.53 o 
  -1  16  15      297.86      320.97      8.93 o 
   0  16  15       39.77       37.27      4.80 o 
   1  16  15       72.96       75.72      4.32 o 
   2  16  15       90.58       98.09      6.16 o 
  -3  17  15        1.13        0.84      3.43 o 
  -2  17  15      118.43      119.70      7.28 o 
  -1  17  15       28.49       19.03      6.10 o 
   0  17  15       12.05       13.58      4.58 o 
   1  17  15        9.58        3.29      3.05 o 
  -2  18  15        1.66       -3.02      4.63 o 
  -1  18  15       43.90       44.12     10.00 o 
   0  18  15        0.29       -2.49      4.58 o 
   1  18  15       16.27       19.61      3.47 o 
  -2  19  15      212.03      216.22      8.61 o 
  -1  19  15        2.80        5.83      4.80 o 
   0  19  15       87.82       81.12      7.50 o 
  -5   0  16      125.44      117.01      4.83 o 
  -4   0  16       44.55       33.22      3.74 o 
  -3   0  16     1127.78     1162.17     14.35 o 
  -2   0  16      470.77      438.97      7.02 o 
  -1   0  16      170.99      184.04      4.50 o 
   0   0  16      490.09      462.34     10.98 o 
   1   0  16        1.74        1.17      2.25 o 
   2   0  16     1063.56     1107.12     37.20 o 
   3   0  16      288.51      292.29     12.50 o 
  -5   1  16       37.26       36.23      2.72 o 
  -4   1  16       60.04       55.05      3.84 o 
  -3   1  16        0.25       -1.75      1.75 o 
  -2   1  16      402.02      408.83      4.48 o 
  -1   1  16       30.98       21.71      1.89 o 
   0   1  16      802.82      765.72      7.41 o 
   1   1  16        1.47        2.62      1.56 o 
   2   1  16       46.23       37.94      2.75 o 
   3   1  16        8.86        6.10      5.47 o 
  -5   2  16       57.25       56.60      3.73 o 
  -4   2  16      603.62      622.04      6.60 o 
  -3   2  16       15.35       12.24      1.43 o 
  -2   2  16       16.77       10.28      1.75 o 
  -1   2  16      342.14      316.75      4.50 o 
   0   2  16      500.08      484.33      5.42 o 
   1   2  16      490.97      487.97      5.73 o 
   2   2  16       57.66       49.69      2.71 o 
   3   2  16      675.90      705.83     14.07 o 
  -5   3  16      373.04      395.77      5.29 o 
  -4   3  16       17.42        9.39      1.75 o 
  -3   3  16        1.63       -1.47      1.47 o 
  -2   3  16      143.39      125.48      2.43 o 
  -1   3  16      985.37      956.83      9.15 o 
   0   3  16      715.77      724.18      6.63 o 
   1   3  16       84.44       88.38      3.23 o 
   2   3  16      324.43      336.17      5.63 o 
   3   3  16      188.23      205.95      8.18 o 
  -5   4  16        5.02       -0.56      2.06 o 
  -4   4  16       37.97       32.10      1.92 o 
  -3   4  16        6.97        3.75      1.46 o 
  -2   4  16       21.37       19.35      1.98 o 
  -1   4  16      411.97      417.74      4.78 o 
   0   4  16      174.65      174.85      3.61 o 
   1   4  16       15.77       14.53      2.00 o 
   2   4  16       41.32       40.10      2.68 o 
   3   4  16       29.43       34.75      7.03 o 
  -5   5  16        0.76       -2.20      2.20 o 
  -4   5  16        8.41       10.50      1.79 o 
  -3   5  16        4.01        3.67      1.58 o 
  -2   5  16      474.34      481.49      5.86 o 
  -1   5  16       45.59       40.81      3.22 o 
   0   5  16       71.47       60.38      2.86 o 
   1   5  16      684.79      715.02      7.39 o 
   2   5  16      238.24      241.23      5.03 o 
   3   5  16      336.32      362.75      9.82 o 
  -5   6  16       24.39       19.82      2.52 o 
  -4   6  16        0.04       -0.07      1.81 o 
  -3   6  16      408.89      424.28      4.95 o 
  -2   6  16      267.59      241.07      4.34 o 
  -1   6  16        5.48        1.50      3.99 o 
   0   6  16      254.32      217.60      3.82 o 
   1   6  16      895.07      839.34      7.39 o 
   2   6  16       97.96       97.36      4.11 o 
   3   6  16       44.48       43.23      4.75 o 
  -5   7  16      256.94      313.49      5.63 o 
  -4   7  16      113.76      110.75      3.34 o 
  -3   7  16        0.55       -1.78      1.78 o 
  -2   7  16      156.41      145.35      5.91 o 
  -1   7  16      259.39      246.95      4.44 o 
   0   7  16       35.40       23.83      2.76 o 
   1   7  16      122.64       97.31      3.06 o 
   2   7  16       25.04       12.84      2.12 o 
   3   7  16       40.46       45.68      3.67 o 
  -5   8  16       35.28       32.13      2.96 o 
  -4   8  16        7.64       10.02      2.29 o 
  -3   8  16      113.78      118.71      4.52 o 
  -2   8  16       14.71       11.11      2.26 o 
  -1   8  16        1.01       -1.31      1.31 o 
   0   8  16      462.05      432.30      4.97 o 
   1   8  16       11.70        5.91      1.79 o 
   2   8  16       25.82       23.36      2.23 o 
   3   8  16       86.14       82.83      5.16 o 
  -5   9  16        0.45       -2.67      2.67 o 
  -4   9  16      206.65      200.00      4.10 o 
  -3   9  16       81.67       81.73      3.30 o 
  -2   9  16        3.70       -0.79      2.21 o 
  -1   9  16       91.00       89.26      3.35 o 
   0   9  16      210.16      207.69      3.43 o 
   1   9  16       13.40       13.23      2.07 o 
   2   9  16      109.94      113.59      6.71 o 
   3   9  16        0.74        2.17      3.12 o 
  -5  10  16       19.40       10.75      7.66 o 
  -4  10  16        1.38        2.47      2.14 o 
  -3  10  16      125.34      130.93      4.36 o 
  -2  10  16        0.30       -0.06      2.22 o 
  -1  10  16       99.53       97.41      6.09 o 
   0  10  16      432.09      423.72      6.47 o 
   1  10  16       10.65       17.85      2.69 o 
   2  10  16        0.44       -1.20      2.44 o 
   3  10  16       61.63       64.08      4.80 o 
  -4  11  16        2.79        0.85      2.18 o 
  -3  11  16       55.51       46.39      3.25 o 
  -2  11  16       10.33        8.28      2.36 o 
  -1  11  16        1.87       -2.89      3.03 o 
   0  11  16       27.27       24.59      2.47 o 
   1  11  16       29.92       25.40      2.79 o 
   2  11  16       19.77       26.13      2.85 o 
  -4  12  16       52.29       43.84      2.66 o 
  -3  12  16      106.77      108.13      4.51 o 
  -2  12  16       88.57       90.11      4.14 o 
  -1  12  16      117.45      110.51     10.00 o 
   0  12  16       21.50       19.51      2.50 o 
   1  12  16      123.15      132.34      4.73 o 
   2  12  16        2.06        1.87      2.63 o 
  -4  13  16        6.22        6.77      2.36 o 
  -3  13  16       84.35       85.89      4.32 o 
  -2  13  16      690.96      702.10     10.37 o 
  -1  13  16        8.66        6.63      5.31 o 
   0  13  16        1.29        0.37      2.49 o 
   1  13  16      136.00      147.78      4.92 o 
   2  13  16        9.54        7.01      4.31 o 
  -4  14  16        8.20        5.90      2.40 o 
  -3  14  16       73.89       80.49      4.41 o 
  -2  14  16      126.43      137.95      5.50 o 
  -1  14  16       31.79       33.60      4.72 o 
   0  14  16       51.67       55.77      5.63 o 
   1  14  16      258.27      257.90      8.40 o 
   2  14  16       17.87       14.70      3.44 o 
  -3  15  16        6.74        3.17      3.43 o 
  -2  15  16       23.88       21.06      3.80 o 
  -1  15  16      400.02      393.23      9.60 o 
   0  15  16       82.92       96.17      9.85 o 
   1  15  16       59.33       73.05      4.32 o 
  -3  16  16       10.35        7.86      3.62 o 
  -2  16  16      109.46      116.31      5.52 o 
  -1  16  16       30.86       30.92      5.03 o 
   0  16  16       58.26       61.49     15.47 o 
   1  16  16       27.71       24.94      4.72 o 
  -2  17  16      279.77      284.24      9.03 o 
  -1  17  16       32.12       27.41      5.11 o 
   0  17  16       69.76       73.42      6.41 o 
   1  17  16       27.08       16.86      8.33 o 
  -2  18  16        0.30        5.08      4.96 o 
  -1  18  16       15.26       16.75      5.11 o 
   0  18  16      189.20      192.56      8.07 o 
  -5   1  17        8.23       -0.26      2.05 o 
  -4   1  17      115.18      124.32      3.54 o 
  -3   1  17       33.97       31.41      2.47 o 
  -2   1  17      190.71      194.41      3.32 o 
  -1   1  17     1165.44     1175.83     10.81 o 
   0   1  17      371.46      378.57      4.75 o 
   1   1  17     1196.06     1217.22      9.90 o 
   2   1  17      376.99      391.79      6.07 o 
   3   1  17      236.76      252.62      8.84 o 
  -5   2  17        4.06        5.87      2.56 o 
  -4   2  17       99.56       98.08      3.47 o 
  -3   2  17       36.76       26.91      1.99 o 
  -2   2  17      192.98      180.66      3.79 o 
  -1   2  17        2.10       -1.78      1.78 o 
   0   2  17       25.32       26.37      1.88 o 
   1   2  17        0.47        0.42      2.33 o 
   2   2  17       35.16       35.96      2.89 o 
   3   2  17       43.77       34.40      5.16 o 
  -5   3  17       22.06       16.25      2.27 o 
  -4   3  17       69.31       65.42      3.03 o 
  -3   3  17      379.18      383.69      4.96 o 
  -2   3  17      128.26      130.93      3.47 o 
  -1   3  17        0.33       -0.76      1.83 o 
   0   3  17      941.05      975.92      8.40 o 
   1   3  17       91.89       94.02      3.30 o 
   2   3  17       52.67       53.15      2.88 o 
   3   3  17       12.51       16.59      4.31 o 
  -5   4  17        2.83       -2.28      2.28 o 
  -4   4  17        0.59       -1.94      1.94 o 
  -3   4  17      345.47      340.39      4.78 o 
  -2   4  17      362.53      362.78      4.13 o 
  -1   4  17        0.01       -1.87      1.87 o 
   0   4  17     1128.18     1107.51     10.24 o 
   1   4  17        3.91       -0.49      1.95 o 
   2   4  17       42.06       37.35      2.70 o 
   3   4  17        0.43       -1.25      3.98 o 
  -5   5  17        3.62       -2.38      2.38 o 
  -4   5  17       46.87       36.19      2.35 o 
  -3   5  17      231.87      246.69      4.25 o 
  -2   5  17        0.07       -1.85      1.85 o 
  -1   5  17        2.14       -1.57      2.32 o 
   0   5  17       23.48       22.32      2.83 o 
   1   5  17       98.80       98.23      3.47 o 
   2   5  17      102.20      109.62      4.26 o 
   3   5  17       91.64       99.94      7.28 o 
  -5   6  17      114.96      124.84      4.37 o 
  -4   6  17      231.62      225.19      4.59 o 
  -3   6  17       14.25       16.76      1.88 o 
  -2   6  17       23.84       13.30      2.16 o 
  -1   6  17        3.80        3.94      2.88 o 
   0   6  17      467.68      470.85      6.32 o 
   1   6  17       84.42       84.31      3.47 o 
   2   6  17      256.15      266.76      5.36 o 
   3   6  17        5.80        9.69      4.31 o 
  -5   7  17       47.96       44.52      4.09 o 
  -4   7  17      541.44      540.48      6.90 o 
  -3   7  17       18.43       20.84      2.07 o 
  -2   7  17      152.94      158.88      4.28 o 
  -1   7  17      775.67      761.60     10.27 o 
   0   7  17       32.69       15.63      2.32 o 
   1   7  17       82.77       69.89      2.81 o 
   2   7  17        2.22       -1.62      2.10 o 
   3   7  17      159.36      171.16      8.05 o 
  -5   8  17       64.09       76.96      4.53 o 
  -4   8  17        5.36        8.59      2.56 o 
  -3   8  17      312.96      324.43      4.82 o 
  -2   8  17      329.81      337.69      5.61 o 
  -1   8  17       17.36       13.63      2.24 o 
   0   8  17       31.47       23.51      2.31 o 
   1   8  17      600.98      601.86      6.02 o 
   2   8  17       13.37       13.32      2.26 o 
   3   8  17       12.66        9.92      3.70 o 
  -4   9  17       29.17       30.67      2.89 o 
  -3   9  17       38.04       35.98      2.32 o 
  -2   9  17      365.98      382.01      8.40 o 
  -1   9  17        3.26       -1.82      3.77 o 
   0   9  17        6.82        0.31      2.92 o 
   1   9  17        3.18        1.13      2.24 o 
   2   9  17      390.59      414.45      6.21 o 
   3   9  17        0.79       -4.06      4.06 o 
  -4  10  17       99.60      115.89      3.84 o 
  -3  10  17        3.74       -0.27      2.45 o 
  -2  10  17       14.85       10.71      2.41 o 
  -1  10  17       65.09       57.30      4.81 o 
   0  10  17      220.19      213.64      5.83 o 
   1  10  17      288.47      285.26      5.05 o 
   2  10  17       55.65       58.67      3.65 o 
  -4  11  17       43.72       45.53      3.74 o 
  -3  11  17        5.65        5.43      2.55 o 
  -2  11  17      732.88      742.95     10.61 o 
  -1  11  17      213.27      222.56      5.89 o 
   0  11  17        9.63       10.22      3.26 o 
   1  11  17        0.16        0.76      2.60 o 
   2  11  17       13.05        8.46      3.59 o 
  -4  12  17        2.49        3.52      2.33 o 
  -3  12  17       68.43       70.87      4.01 o 
  -2  12  17      194.92      199.99      6.05 o 
  -1  12  17       65.96       57.65      3.81 o 
   0  12  17      205.25      213.99      8.28 o 
   1  12  17        0.86        0.94      3.74 o 
   2  12  17       32.16       33.37      4.11 o 
  -4  13  17        7.83        4.90      2.39 o 
  -3  13  17       24.22       23.40      3.46 o 
  -2  13  17       35.57       35.99      3.81 o 
  -1  13  17        1.78        1.22      3.33 o 
   0  13  17        1.36       -2.91      5.00 o 
   1  13  17        0.92       -0.79      4.27 o 
   2  13  17      309.39      332.92     14.38 o 
  -3  14  17      155.59      165.77      5.83 o 
  -2  14  17       64.52       62.70      4.83 o 
  -1  14  17      190.62      194.37      7.60 o 
   0  14  17       75.83       64.71      6.88 o 
   1  14  17      386.07      384.93     10.94 o 
  -3  15  17       71.00       70.55      4.74 o 
  -2  15  17       50.02       55.07      4.17 o 
  -1  15  17        0.18       -0.80      4.35 o 
   0  15  17      247.90      261.54      8.51 o 
   1  15  17       10.95       11.54      7.19 o 
  -3  16  17       61.50       57.37      6.97 o 
  -2  16  17      282.68      311.11      7.30 o 
  -1  16  17       95.49      102.55      7.29 o 
   0  16  17       77.56       73.36      6.72 o 
   1  16  17      133.41      120.64     14.82 o 
  -2  17  17       66.61       85.97      5.73 o 
  -1  17  17       28.57       34.34      5.78 o 
   0  17  17        6.84        2.08      8.60 o 
  -1  18  17      162.65      151.22      7.83 o 
  -5   0  18       58.69       48.68      5.62 o 
  -4   0  18      249.16      266.18      6.35 o 
  -3   0  18       22.26       13.42      2.82 o 
  -2   0  18      415.20      428.11      7.99 o 
  -1   0  18       28.34       24.60      3.52 o 
   0   0  18       37.07       32.58      4.69 o 
   1   0  18       76.73       74.39      5.61 o 
   2   0  18      362.38      367.01      8.54 o 
   3   0  18      470.69      463.59     15.94 o 
  -5   1  18       27.44       28.13      3.47 o 
  -4   1  18       46.85       43.35      2.41 o 
  -3   1  18      502.47      520.48      6.04 o 
  -2   1  18        6.19        3.18      1.94 o 
  -1   1  18        0.02        2.71      1.87 o 
   0   1  18       67.51       64.64      3.29 o 
   1   1  18      404.65      412.72      5.31 o 
   2   1  18      388.77      400.10      6.42 o 
   3   1  18        0.72        0.85      4.08 o 
  -5   2  18      438.46      483.33      6.46 o 
  -4   2  18       17.48       11.33      2.15 o 
  -3   2  18       82.74       77.88      3.29 o 
  -2   2  18        6.02       -1.35      1.91 o 
  -1   2  18      211.72      197.30      3.93 o 
   0   2  18      991.80     1013.07      9.53 o 
   1   2  18        1.27        0.04      1.94 o 
   2   2  18       20.03       16.27      3.70 o 
   3   2  18        0.35        0.94      4.20 o 
  -5   3  18       11.65        5.69      2.76 o 
  -4   3  18      113.25      121.09      3.70 o 
  -3   3  18       51.13       39.01      2.28 o 
  -2   3  18       15.78       11.95      2.09 o 
  -1   3  18      514.45      518.07      6.06 o 
   0   3  18     1707.81     1714.24     14.64 o 
   1   3  18        5.14        4.33      1.98 o 
   2   3  18      144.16      146.84      4.61 o 
   3   3  18      274.98      277.14      9.53 o 
  -5   4  18       13.60        8.68      3.16 o 
  -4   4  18       25.09       18.09      2.40 o 
  -3   4  18      198.04      204.57      4.04 o 
  -2   4  18       30.76       29.04      2.85 o 
  -1   4  18      130.05      121.98      3.92 o 
   0   4  18       18.64       14.53      2.35 o 
   1   4  18      117.91      127.98      3.58 o 
   2   4  18      219.29      243.54      5.28 o 
   3   4  18        0.01       -0.16      4.20 o 
  -5   5  18        6.74        0.25      2.86 o 
  -4   5  18        9.21        5.61      2.84 o 
  -3   5  18      721.60      755.60     10.35 o 
  -2   5  18       11.53        6.44      3.14 o 
  -1   5  18       69.40       75.39      3.73 o 
   0   5  18      239.30      224.62      4.77 o 
   1   5  18      333.30      330.52      4.95 o 
   2   5  18      688.81      761.67     16.24 o 
   3   5  18      303.22      334.88      9.94 o 
  -5   6  18        2.97       -0.37      2.75 o 
  -4   6  18      232.72      240.25      4.90 o 
  -3   6  18      316.05      324.14      5.32 o 
  -2   6  18      998.22     1021.64     11.16 o 
  -1   6  18       87.91       78.92      4.49 o 
   0   6  18       17.36       14.29      3.16 o 
   1   6  18      118.67      115.40      3.64 o 
   2   6  18       35.99       32.90      3.33 o 
   3   6  18       12.38       10.19      7.82 o 
  -5   7  18        2.15        4.08      2.86 o 
  -4   7  18      381.89      376.37      6.37 o 
  -3   7  18      853.77      863.73     10.21 o 
  -2   7  18      587.55      617.74      7.86 o 
  -1   7  18        5.37        2.33      2.53 o 
   0   7  18       16.05       14.90      2.34 o 
   1   7  18       24.61       25.41      2.41 o 
   2   7  18       38.15       31.76      3.40 o 
  -4   8  18      296.63      306.28      5.86 o 
  -3   8  18       88.60       92.45      4.22 o 
  -2   8  18      270.06      285.65      5.39 o 
  -1   8  18      798.69      800.26     10.87 o 
   0   8  18      159.33      154.06      5.05 o 
   1   8  18      330.61      325.63      5.04 o 
   2   8  18      108.66      105.41      4.92 o 
  -4   9  18        0.90        1.42      2.67 o 
  -3   9  18       40.16       37.80      2.89 o 
  -2   9  18       69.24       61.23      7.21 o 
  -1   9  18       39.18       38.70      3.89 o 
   0   9  18       20.82       18.76      3.18 o 
   1   9  18       29.30       23.41      2.95 o 
   2   9  18        0.10       -5.94      5.94 o 
  -4  10  18       51.51       43.79      3.08 o 
  -3  10  18       11.82       10.93      2.62 o 
  -2  10  18       43.36       30.30      4.19 o 
  -1  10  18      223.58      216.59      5.96 o 
   0  10  18       55.86       49.29      4.67 o 
   1  10  18      490.58      498.10      8.25 o 
   2  10  18      177.81      162.98      7.43 o 
  -4  11  18        2.99       -0.69      2.63 o 
  -3  11  18       22.40       15.95      3.52 o 
  -2  11  18       22.82       25.40      7.31 o 
  -1  11  18       20.32       17.07      3.37 o 
   0  11  18      206.72      204.20      6.01 o 
   1  11  18      212.20      207.01      5.44 o 
   2  11  18       14.49       14.69      6.56 o 
  -4  12  18        4.00        3.30      3.46 o 
  -3  12  18       31.17       28.57      3.63 o 
  -2  12  18       11.57        4.23      3.40 o 
  -1  12  18       34.62       27.25      3.69 o 
   0  12  18        0.88        1.62      3.22 o 
   1  12  18      120.84      135.26      8.94 o 
   2  12  18       97.30      111.60     11.25 o 
  -3  13  18      280.63      304.15      7.19 o 
  -2  13  18       20.77       16.91      3.77 o 
  -1  13  18       14.81       16.03      4.84 o 
   0  13  18       36.76       43.08      9.85 o 
   1  13  18      150.35      155.61     10.37 o 
  -3  14  18       13.00       11.22      3.62 o 
  -2  14  18       86.74       89.58      5.26 o 
  -1  14  18       59.47       50.23      5.06 o 
   0  14  18       67.32       63.42      5.47 o 
   1  14  18       23.08       24.77      5.51 o 
  -3  15  18        9.09       13.17      3.72 o 
  -2  15  18       18.06       11.58      3.73 o 
  -1  15  18       59.74       59.58      4.32 o 
   0  15  18       98.70      109.93      6.85 o 
   1  15  18        0.12       -0.92      7.36 o 
  -2  16  18        0.66        2.17      3.77 o 
  -1  16  18      316.92      350.02     10.06 o 
   0  16  18       90.21       84.64     12.19 o 
  -1  17  18       45.67       47.44      5.56 o 
  -5   1  19      251.43      270.16      5.54 o 
  -4   1  19       20.67        9.50      2.16 o 
  -3   1  19        0.02       -1.97      1.97 o 
  -2   1  19        2.19        2.93      2.55 o 
  -1   1  19       31.83       28.22      2.58 o 
   0   1  19      293.57      289.02      4.91 o 
   1   1  19        4.75        2.64      2.38 o 
   2   1  19       58.10       62.64      4.75 o 
   3   1  19       21.43       20.98      4.64 o 
  -5   2  19       38.89       45.74      3.06 o 
  -4   2  19       32.93       28.65      2.68 o 
  -3   2  19       14.29        1.91      2.89 o 
  -2   2  19        6.79       -0.54      2.05 o 
  -1   2  19       45.99       43.46      2.77 o 
   0   2  19      499.59      523.87      6.09 o 
   1   2  19      147.41      147.54      4.56 o 
   2   2  19       39.74       37.66      4.31 o 
   3   2  19      396.57      421.44     11.10 o 
  -5   3  19        0.08       -2.64      2.64 o 
  -4   3  19       16.09       11.20      2.66 o 
  -3   3  19       59.84       41.00      4.03 o 
  -2   3  19       82.36       76.50      4.01 o 
  -1   3  19        0.90       -1.49      2.43 o 
   0   3  19      260.64      279.43      4.52 o 
   1   3  19      531.63      553.75      7.32 o 
   2   3  19      129.41      140.98      7.18 o 
  -5   4  19        5.54       -0.74      2.69 o 
  -4   4  19       20.35       12.02      2.29 o 
  -3   4  19      823.39      817.34      8.78 o 
  -2   4  19       87.81       81.58      4.56 o 
  -1   4  19       10.91       13.58      2.68 o 
   0   4  19      204.76      227.25      4.83 o 
   1   4  19        0.23       -2.06      2.06 o 
   2   4  19       91.93       90.63      6.74 o 
  -5   5  19       22.99       12.19      3.05 o 
  -4   5  19       37.34       35.55      4.37 o 
  -3   5  19       91.09       85.84      3.92 o 
  -2   5  19       35.43       27.26      2.92 o 
  -1   5  19       48.64       46.38      3.40 o 
   0   5  19      672.50      677.68      8.13 o 
   1   5  19        2.12        2.70      2.20 o 
   2   5  19       81.63       80.99      6.00 o 
  -4   6  19       26.19       30.45      2.86 o 
  -3   6  19        8.88        5.04      2.56 o 
  -2   6  19        0.01        0.82      3.22 o 
  -1   6  19      688.90      719.54     10.10 o 
   0   6  19      501.97      503.55      6.82 o 
   1   6  19       38.36       36.20      2.50 o 
   2   6  19       45.62       61.98      5.63 o 
  -4   7  19       14.18       11.88      2.69 o 
  -3   7  19      139.53      147.40      4.61 o 
  -2   7  19       25.80       27.51      3.40 o 
  -1   7  19      235.98      251.45      4.99 o 
   0   7  19       10.20        9.61      2.44 o 
   1   7  19       16.35       17.37      2.38 o 
   2   7  19       25.30       27.50      4.27 o 
  -4   8  19        0.22        3.54      2.93 o 
  -3   8  19        2.43        4.69      2.58 o 
  -2   8  19      352.78      370.25      7.32 o 
  -1   8  19       11.54       15.29      4.12 o 
   0   8  19       84.81       83.22      4.75 o 
   1   8  19       43.86       33.48      2.96 o 
   2   8  19      155.26      155.68     11.25 o 
  -4   9  19       90.41       99.05      4.68 o 
  -3   9  19       64.17       67.52      8.33 o 
  -2   9  19      382.21      398.74      7.81 o 
  -1   9  19      105.43       99.95      5.23 o 
   0   9  19       57.89       46.84      3.75 o 
   1   9  19      421.25      458.29      7.04 o 
   2   9  19       50.21       59.39      7.82 o 
  -4  10  19        2.99       -0.20      3.11 o 
  -3  10  19      305.87      320.37      7.10 o 
  -2  10  19      103.70      121.48      5.65 o 
  -1  10  19        0.84       -1.72      3.22 o 
   0  10  19      128.02      122.02      5.05 o 
   1  10  19        9.54       10.06      3.72 o 
   2  10  19      218.39      256.65     13.44 o 
  -4  11  19       13.01       13.28      3.49 o 
  -3  11  19        0.32        1.58      3.37 o 
  -2  11  19      131.66      144.15      5.75 o 
  -1  11  19       62.59       62.62      6.29 o 
   0  11  19      179.39      180.32      5.82 o 
   1  11  19      106.45      116.50      4.95 o 
  -3  12  19        6.30        5.27      3.44 o 
  -2  12  19        1.81        3.98      3.48 o 
  -1  12  19      144.36      158.55      5.93 o 
   0  12  19      108.22      118.31      5.23 o 
   1  12  19      181.16      187.97      5.50 o 
  -3  13  19       31.20       34.50      3.99 o 
  -2  13  19       45.67       41.37      3.99 o 
  -1  13  19       87.96       98.43      5.41 o 
   0  13  19        2.73        2.39      3.54 o 
   1  13  19      137.96      144.55      7.08 o 
  -3  14  19      111.52      128.10      5.92 o 
  -2  14  19       79.09       72.50      5.52 o 
  -1  14  19        7.38        3.49      4.51 o 
   0  14  19        1.62        2.53      3.63 o 
   1  14  19       34.43       42.89      4.51 o 
  -2  15  19       39.21       31.46      4.14 o 
  -1  15  19       72.25       69.85      6.52 o 
   0  15  19       43.19       47.54      5.97 o 
  -1  16  19       73.45       80.64      5.19 o 
  -5   0  20        8.92        4.69      4.02 o 
  -4   0  20      219.30      223.17      6.40 o 
  -3   0  20      105.82      103.86      7.83 o 
  -2   0  20        9.76        3.99      3.74 o 
  -1   0  20       59.93       55.04      5.78 o 
   0   0  20      122.06      110.26      5.51 o 
   1   0  20      479.19      494.12     10.04 o 
   2   0  20      164.98      172.87     10.94 o 
  -5   1  20       32.76       26.58      3.01 o 
  -4   1  20       86.61       79.20      3.60 o 
  -3   1  20       45.61       33.57      2.79 o 
  -2   1  20      222.11      222.72      4.92 o 
  -1   1  20      156.87      152.06      4.31 o 
   0   1  20        6.56        6.28      2.20 o 
   1   1  20       62.85       58.40      3.56 o 
   2   1  20       12.97       11.28      4.08 o 
  -5   2  20        7.21       10.46      3.51 o 
  -4   2  20      184.40      208.85      4.43 o 
  -3   2  20        0.14       -2.81      2.81 o 
  -2   2  20       65.10       54.20      3.22 o 
  -1   2  20       24.02       16.21      2.84 o 
   0   2  20      141.10      146.00      3.75 o 
   1   2  20       23.99       21.81      2.65 o 
   2   2  20        1.85       -1.72      3.76 o 
  -4   3  20       17.29       10.33      2.40 o 
  -3   3  20      204.19      199.53      6.22 o 
  -2   3  20        6.40       -1.01      2.66 o 
  -1   3  20      693.85      684.75      8.43 o 
   0   3  20       38.40       39.22      2.45 o 
   1   3  20        5.26        2.58      2.49 o 
   2   3  20        0.10       -3.86      3.86 o 
  -4   4  20      107.07       95.95      6.67 o 
  -3   4  20      234.83      267.79      5.18 o 
  -2   4  20        1.03       -2.67      2.67 o 
  -1   4  20       13.52        6.51      2.80 o 
   0   4  20        2.73        0.61      2.40 o 
   1   4  20       52.27       51.79      2.95 o 
   2   4  20      462.58      519.92     11.37 o 
  -4   5  20       63.49       73.55      3.54 o 
  -3   5  20        6.53       11.16      2.87 o 
  -2   5  20      216.68      229.64      5.26 o 
  -1   5  20      146.18      145.92      5.23 o 
   0   5  20      274.70      266.24      5.15 o 
   1   5  20      215.44      237.96      5.34 o 
   2   5  20      240.88      250.33      8.61 o 
  -4   6  20       84.10       74.14      7.44 o 
  -3   6  20       94.61      103.72      5.19 o 
  -2   6  20        7.87        8.23      3.26 o 
  -1   6  20      894.04      893.60     10.09 o 
   0   6  20      179.57      179.78      4.64 o 
   1   6  20      118.46      118.65      4.59 o 
   2   6  20       12.90       12.93      4.18 o 
  -4   7  20       10.62        9.44      3.79 o 
  -3   7  20       34.24       38.31      3.69 o 
  -2   7  20       66.42       61.48      6.90 o 
  -1   7  20       16.86       15.36      3.69 o 
   0   7  20      329.58      345.07      7.03 o 
   1   7  20       47.60       35.82      3.60 o 
   2   7  20       11.87       13.44      6.25 o 
  -4   8  20      136.58      154.25      5.64 o 
  -3   8  20       58.20       49.45      5.47 o 
  -2   8  20        3.32       -1.12      3.37 o 
  -1   8  20      308.01      307.73      6.91 o 
   0   8  20       55.47       54.82      4.08 o 
   1   8  20       16.94       12.17      3.37 o 
   2   8  20      112.33      119.41     10.94 o 
  -4   9  20       27.29       32.44      3.73 o 
  -3   9  20       59.87       52.10      6.17 o 
  -2   9  20      355.36      355.06      7.44 o 
  -1   9  20       61.62       49.34      5.07 o 
   0   9  20        8.17        1.24      3.42 o 
   1   9  20       11.23       10.27      3.42 o 
  -4  10  20       30.01       30.47      3.68 o 
  -3  10  20       33.83       35.21      4.98 o 
  -2  10  20      149.45      154.89      5.88 o 
  -1  10  20       19.46       17.37      3.58 o 
   0  10  20       97.72      110.47      5.23 o 
   1  10  20       12.33       10.88      4.74 o 
  -3  11  20       29.27       22.74      3.66 o 
  -2  11  20       27.61       35.94      3.85 o 
  -1  11  20       42.10       39.84      3.81 o 
   0  11  20       32.07       28.76      3.83 o 
   1  11  20       83.71       78.35      6.87 o 
  -3  12  20       37.60       38.23      4.03 o 
  -2  12  20       28.97       28.16      3.96 o 
  -1  12  20       89.47       95.03      5.35 o 
   0  12  20      104.52      119.41      5.70 o 
   1  12  20      160.17      169.08      5.63 o 
  -3  13  20       14.51       14.16      3.84 o 
  -2  13  20      141.74      147.07      6.12 o 
  -1  13  20       14.19       13.24      3.81 o 
   0  13  20        1.01        7.11      4.73 o 
  -2  14  20       12.37       16.34      4.62 o 
  -1  14  20       11.31       10.76      3.81 o 
   0  14  20       71.43       67.55      6.99 o 
  -1  15  20      169.20      185.68      6.65 o 
  -4   1  21      130.78      128.08      4.99 o 
  -3   1  21        4.32        0.90      2.75 o 
  -2   1  21       39.99       30.10      3.12 o 
  -1   1  21      118.77      116.50      4.14 o 
   0   1  21       84.83       76.00      3.30 o 
   1   1  21       36.28       32.00      2.93 o 
   2   1  21       82.76       90.84      7.66 o 
  -4   2  21        0.18       -2.57      2.57 o 
  -3   2  21       60.63       50.67      4.81 o 
  -2   2  21      207.81      222.23      5.11 o 
  -1   2  21      216.14      212.42      4.96 o 
   0   2  21      424.59      447.08      5.72 o 
   1   2  21      206.91      213.35      5.34 o 
   2   2  21      205.37      234.86      8.51 o 
  -4   3  21       52.95       48.39      3.69 o 
  -3   3  21       28.95       23.55      3.13 o 
  -2   3  21      100.96       96.56      4.18 o 
  -1   3  21        7.16        6.23      2.77 o 
   0   3  21       42.92       36.07      4.11 o 
   1   3  21       28.40       26.35      2.93 o 
   2   3  21      172.30      177.46      7.95 o 
  -4   4  21      233.13      251.39      7.70 o 
  -3   4  21        3.41        7.39      3.05 o 
  -2   4  21      110.93      114.44      4.33 o 
  -1   4  21        8.39        4.74      2.88 o 
   0   4  21       24.39       16.41      2.69 o 
   1   4  21      104.66      120.53      4.60 o 
   2   4  21       44.59       54.05      5.07 o 
  -4   5  21        4.44        4.79      3.88 o 
  -3   5  21       96.40      115.77      4.70 o 
  -2   5  21        2.79       -0.53      2.84 o 
  -1   5  21      546.06      569.73      9.25 o 
   0   5  21       20.47       17.75      2.69 o 
   1   5  21       23.95       18.47      2.84 o 
   2   5  21        0.36       -2.86      4.08 o 
  -4   6  21      102.94      107.33      6.24 o 
  -3   6  21      249.28      269.18      7.58 o 
  -2   6  21       30.54       27.78      3.63 o 
  -1   6  21      487.42      527.01      8.90 o 
   0   6  21       56.49       54.42      4.57 o 
   1   6  21        2.46       -2.58      2.60 o 
   2   6  21       40.01       43.45      7.50 o 
  -4   7  21       82.59       92.49      6.05 o 
  -3   7  21       64.29       58.34      6.38 o 
  -2   7  21       29.94       28.40      3.70 o 
  -1   7  21       27.95       18.83      3.85 o 
   0   7  21        2.15       -2.27      3.24 o 
   1   7  21       71.42       73.46      4.72 o 
  -4   8  21        0.57       -2.60      3.36 o 
  -3   8  21       66.21       56.83      6.84 o 
  -2   8  21       35.59       36.08      4.16 o 
  -1   8  21       48.76       46.93      6.57 o 
   0   8  21       30.90       28.30      3.60 o 
   1   8  21      193.56      204.88      6.48 o 
  -3   9  21      288.04      317.10      7.37 o 
  -2   9  21      257.70      289.90      6.89 o 
  -1   9  21       44.45       45.86      4.74 o 
   0   9  21       17.38       17.26      4.14 o 
   1   9  21       13.26       11.93      3.67 o 
  -3  10  21       31.10       29.82      3.84 o 
  -2  10  21        1.17       -3.69      3.69 o 
  -1  10  21       42.53       35.09      3.83 o 
   0  10  21       44.15       45.94      4.14 o 
   1  10  21       39.12       44.78      3.96 o 
  -3  11  21        2.33        2.96      3.63 o 
  -2  11  21       41.73       39.77      4.17 o 
  -1  11  21       63.38       59.64      4.24 o 
   0  11  21       38.86       28.68      3.95 o 
   1  11  21      101.56      116.60     10.63 o 
  -3  12  21        7.66        4.91      3.66 o 
  -2  12  21        1.98        0.58      3.73 o 
  -1  12  21       86.39       91.20      5.59 o 
   0  12  21      156.74      159.60      6.06 o 
  -2  13  21       23.71       29.64      4.28 o 
  -1  13  21        2.95        5.89      3.88 o 
   0  13  21       69.52       66.31      4.67 o 
  -4   0  22       28.01       19.84      7.26 o 
  -3   0  22       41.91       36.66      7.66 o 
  -2   0  22      560.77      627.32     16.10 o 
  -1   0  22       77.22       73.14      5.31 o 
   0   0  22       78.13       64.76      3.83 o 
   1   0  22      348.31      341.03      8.95 o 
  -4   1  22       54.39       41.43      4.61 o 
  -3   1  22      128.87      142.27      4.83 o 
  -2   1  22        0.76       -1.47      2.78 o 
  -1   1  22      193.14      186.08      4.87 o 
   0   1  22        3.88       -2.27      2.27 o 
   1   1  22       16.61       10.58      2.81 o 
  -4   2  22       50.97       50.45      3.68 o 
  -3   2  22       46.62       42.60      4.18 o 
  -2   2  22        9.65        4.36      2.99 o 
  -1   2  22      207.22      210.82      4.96 o 
   0   2  22       62.85       61.19      3.21 o 
   1   2  22      308.89      341.65      6.39 o 
  -4   3  22      482.82      513.65     10.65 o 
  -3   3  22       88.41       81.63      5.69 o 
  -2   3  22       39.14       37.94      3.25 o 
  -1   3  22       20.20       10.38      2.96 o 
   0   3  22      305.21      309.19      5.61 o 
   1   3  22      135.12      147.14      5.02 o 
  -4   4  22      181.23      191.30      5.46 o 
  -3   4  22      104.17      114.21      4.78 o 
  -2   4  22        5.19        4.04      3.02 o 
  -1   4  22       55.53       55.01      3.48 o 
   0   4  22       27.57       28.45      3.97 o 
   1   4  22        0.53       -2.59      2.65 o 
  -4   5  22       70.18       64.20      4.96 o 
  -3   5  22      530.12      600.53      8.50 o 
  -2   5  22       24.82       19.62      3.23 o 
  -1   5  22      207.97      214.82     10.02 o 
   0   5  22       61.39       60.68      3.33 o 
   1   5  22       47.27       41.46      3.19 o 
  -4   6  22       47.07       32.70      3.86 o 
  -3   6  22       30.23       29.08      3.78 o 
  -2   6  22      709.80      763.02     11.05 o 
  -1   6  22       10.60       19.49      3.60 o 
   0   6  22       72.71       65.35      4.17 o 
   1   6  22      179.54      168.74      6.18 o 
  -3   7  22        5.16       -0.24      3.43 o 
  -2   7  22        0.43        1.25      3.52 o 
  -1   7  22       52.30       45.96      4.64 o 
   0   7  22       93.09       84.79      5.23 o 
   1   7  22       14.72       16.10      3.55 o 
  -3   8  22        6.52        0.17      3.59 o 
  -2   8  22       63.16       54.99      6.11 o 
  -1   8  22       31.47       26.40      4.60 o 
   0   8  22        0.18        2.74      3.47 o 
   1   8  22       72.64       62.81      4.19 o 
  -3   9  22        0.94        0.26      3.59 o 
  -2   9  22        1.22        0.55      3.77 o 
  -1   9  22        9.14        1.55      3.62 o 
   0   9  22        5.35        2.28      3.54 o 
  -3  10  22       69.20       65.16      5.41 o 
  -2  10  22       28.96       31.79      4.03 o 
  -1  10  22        1.70        0.72      3.65 o 
   0  10  22        0.20        0.45      3.95 o 
  -2  11  22        0.39        0.38      3.77 o 
  -1  11  22      133.88      146.35      6.24 o 
   0  11  22      190.74      204.51      6.59 o 
  -2  12  22      103.17      109.36      6.94 o 
  -1  12  22       10.63       11.95      3.88 o 
  -4   1  23       49.07       39.78      3.63 o 
  -3   1  23        3.60        4.60      3.18 o 
  -2   1  23       13.59       18.90      3.88 o 
  -1   1  23        0.10       -2.93      2.93 o 
   0   1  23        4.19       -2.56      2.56 o 
   1   1  23      363.75      423.71      7.11 o 
  -4   2  23       48.02       54.10      4.15 o 
  -3   2  23       12.92        6.47      3.24 o 
  -2   2  23       15.02        8.67      3.11 o 
  -1   2  23       32.41       32.56      3.24 o 
   0   2  23        2.12       -2.93      2.93 o 
   1   2  23       50.58       46.16      3.31 o 
  -4   3  23        0.36        0.72      3.09 o 
  -3   3  23        6.68        5.35      3.13 o 
  -2   3  23       11.45       10.19      3.25 o 
  -1   3  23      250.14      256.05      5.65 o 
   0   3  23        5.28        0.49      5.41 o 
   1   3  23       63.89       54.21      3.43 o 
  -3   4  23       60.68       70.43      4.17 o 
  -2   4  23       53.08       48.61      4.56 o 
  -1   4  23      573.49      600.79      9.56 o 
   0   4  23       69.03       57.04      3.71 o 
   1   4  23        0.33       -3.24      3.24 o 
  -3   5  23       10.16       18.28      3.42 o 
  -2   5  23       48.12       48.66      4.17 o 
  -1   5  23        4.77        5.84      3.54 o 
   0   5  23       89.34      101.71      5.40 o 
   1   5  23       12.61        7.29      3.55 o 
  -3   6  23       15.35       16.70      3.62 o 
  -2   6  23       83.15      101.44      5.35 o 
  -1   6  23      197.50      210.23      6.25 o 
   0   6  23      205.21      215.32      6.31 o 
   1   6  23        9.59        8.44      3.61 o 
  -3   7  23       20.21       23.84      3.87 o 
  -2   7  23       10.01        8.02      3.69 o 
  -1   7  23      226.98      230.36      6.77 o 
   0   7  23      158.23      174.38      6.24 o 
  -3   8  23       36.48       37.24      4.50 o 
  -2   8  23       79.13       83.45      6.49 o 
  -1   8  23       10.20        6.67      4.74 o 
   0   8  23       70.74       79.11      7.81 o 
  -2   9  23      372.57      406.19      8.34 o 
  -1   9  23       51.36       45.85      4.24 o 
   0   9  23        1.00       -0.10      3.63 o 
  -2  10  23        1.14        2.28      3.92 o 
  -1  10  23       25.62       22.33      5.85 o 
  -3   0  24      157.42      169.50      7.62 o 
  -2   0  24        2.22        0.88      4.53 o 
  -1   0  24       34.00       30.49      4.53 o 
   0   0  24       37.98       28.58      4.40 o 
  -3   1  24        1.13       -3.21      3.21 o 
  -2   1  24      380.15      427.60      7.15 o 
  -1   1  24        5.80        0.15      3.01 o 
   0   1  24        5.84       -1.53      2.75 o 
  -3   2  24        1.04       -3.16      3.16 o 
  -2   2  24       86.42       84.95      4.57 o 
  -1   2  24       93.00       84.45      4.11 o 
   0   2  24      170.15      173.41      5.23 o 
  -3   3  24       87.11       98.58      4.96 o 
  -2   3  24       31.83       26.53      3.46 o 
  -1   3  24      197.55      216.06      5.43 o 
   0   3  24        0.47       -3.47      3.47 o 
  -3   4  24       83.43      100.93      4.87 o 
  -2   4  24      110.54      112.29      5.08 o 
  -1   4  24       85.58      105.54      8.87 o 
   0   4  24        2.37       -4.31      4.31 o 
  -3   5  24        0.47       -0.12      3.27 o 
  -2   5  24      433.04      484.99      8.78 o 
  -1   5  24      120.85      131.25      5.82 o 
   0   5  24       11.20        3.91      4.20 o 
  -3   6  24        0.89       -0.13      3.80 o 
  -2   6  24        2.14        3.17      5.17 o 
  -1   6  24       45.42       34.62      3.90 o 
   0   6  24        0.85       -2.19      4.42 o 
  -2   7  24        2.79        0.92      3.73 o 
  -1   7  24       55.67       60.22      4.42 o 
   0   7  24        4.07       -4.53      4.53 o 
  -2   8  24       71.29       64.03     11.19 o 
  -1   8  24        0.69       -1.94      3.65 o 
  -2   1  25        7.55        3.93      3.31 o 
  -1   1  25        2.05       -3.08      3.08 o 
   0   1  25      149.53      157.07      6.04 o 
  -2   2  25        0.04       -3.25      3.25 o 
  -1   2  25       10.15        5.94      3.19 o 
   0   2  25        4.26        0.98      2.96 o 
  -2   3  25        7.60        3.46      3.39 o 
  -1   3  25       72.73       71.29      4.78 o 
  -2   4  25      171.60      185.35      5.47 o 
  -1   4  25       50.75       52.11      4.19 o 
  -2   5  25        3.21        7.85      3.81 o 
  -1   5  25        1.15        1.92      3.78 o 
                                                 
